# Supplementary material for: Comparative transcriptome and weighted correlation network analyses reveal candidate genes involved in chlorogenic acid biosynthesis in sweet potato
Source: Sci Rep. 2022 Feb 17;12:2770. doi: 10.1038/s41598-022-06794-4 (PMC8854667; doi:10.1038/s41598-022-06794-4)
Supplement: Supplementary file 2 — Supplementary Information 2. [file 41598_2022_6794_MOESM2_ESM.xlsx]

## Sheet: Supplementary Table S1
Supplementary Table S1. Summary of sequencing data quality and the statistics of the transcriptome assembly.
Sample name	Read Number	Base Number	GC Content	%≥Q30	Clean Reads	Mapped Reads	Mapped Ratio
ML01	22794128	6808835054	0.4702	0.9298	22794128	16878687	0.7405
ML02	26328378	7861861372	0.4682	0.9328	26328378	19406602	0.7371
ML03	21577155	6453362708	0.4687	0.929	21577155	16075634	0.745
MS01	24452932	7321836128	0.4632	0.9326	24452932	18142969	0.742
MS02	25539361	7644238582	0.4648	0.935	25539361	18982702	0.7433
MS03	19324940	5785266842	0.4644	0.932	19324940	14523696	0.7516
TR01	27055527	8097357190	0.4671	0.932	27055527	20565860	0.7601
TR02	22286064	6654423768	0.4665	0.9329	22286064	16621843	0.7458
TR03	19713245	5895014792	0.4681	0.9308	19713245	14874274	0.7545
YL01	20347852	6079409438	0.4825	0.9262	20347852	15576027	0.7655
YL02	19139549	5729485462	0.4777	0.9217	19139549	14782751	0.7724
YL03	25426811	7591960122	0.4797	0.9295	25426811	19150232	0.7532
YS01	20179235	6025939802	0.4687	0.926	20179235	14821421	0.7345
YS02	19415045	5804562704	0.4683	0.9212	19415045	14297027	0.7364
YS03	20636245	6170549872	0.471	0.9253	20636245	15340476	0.7434
Average	2.22811e+07	6.66161e+09	0.46994	0.92912	2.22811e+07	1.66693e+07	0.748353

## Sheet: Supplementary Table S2
Supplementary Table S2.Summary of unigene function annotation of sweetpotato.
Anno_Database	Annotated_Number	300<=length<1000	length>=1000
COG_Annotation	13573	5990	7583
GO_Annotation	25126	13193	11933
KEGG_Annotation	15175	7810	7365
KOG_Annotation	22349	11044	11305
Pfam_Annotation	28306	12923	15383
Swissprot_Annotation	25625	11517	14108
eggNOG_Annotation	37222	19188	18034
nr_Annotation	39784	21014	18770
All_Annotated	40781	21942	18839

## Sheet: Supplementary Table S3
Supplementary Table S3.The numbers of unigenes related to secondary metabolites.
Biosynthesis of secondary metabolites	Pathway ID	Unigene Numbers
Phenylpropanoid biosynthesis	ko00940	230
Ascorbate and aldarate metabolism	ko00053	86
Phenylalanine metabolism	ko00360	79
Terpenoid backbone biosynthesis	ko00900	78
Porphyrin and chlorophyll metabolism	ko00860	74
Flavonoid biosynthesis	ko00941	35
Carotenoid biosynthesis	ko00906	52
Ubiquinone and other terpenoid-quinone biosynthesis	ko00130	48
Tropane, piperidine and pyridine alkaloid biosynthesis	ko00960	47
Isoquinoline alkaloid biosynthesis	ko00950	49
Thiamine metabolism	ko00730	17
Folate biosynthesis	ko00790	27
Vitamin B6 metabolism	ko00750	28
Stilbenoid, diarylheptanoid and gingerol biosynthesis	ko00945	24
Cutin, suberine and wax biosynthesis	ko00073	24
Diterpenoid biosynthesis	ko00904	19
Sesquiterpenoid and triterpenoid biosynthesis	ko00909	25
Brassinosteroid biosynthesis	ko00905	15
Glycosaminoglycan degradation	ko00531	21
Limonene and pinene degradation	ko00903	5
Monoterpenoid biosynthesis	ko00902	5
Nicotinate and nicotinamide metabolism	ko00760	27
Zeatin biosynthesis	ko00908	29
Riboflavin metabolism	ko00740	16
Biotin metabolism	ko00780	22
Flavone and flavonol biosynthesis	ko00944	2
Caffeine metabolism	ko00232	7
Glucosinolate biosynthesis	ko00966	3
Anthocyanin biosynthesis	ko00942	2
Betalain biosynthesis	ko00965	3
Steroid biosynthesis	ko00100	58
Monobactam biosynthesis	ko00261	23
Total		1180

## Sheet: Supplementary Table S4
Supplementary Table S4. Correlation analysis among 15 samples.
sample	ML01	ML02	ML03	MS01	MS02	MS03	TR01	TR02	TR03	YL01	YL02	YL03	YS01	YS02	YS03
ML01	1	0.9102	0.9144	0.1687	0.1529	0.1732	0.0037	0.0038	0.0039	0.4216	0.4829	0.4048	0.3413	0.3441	0.3001
ML02	0.9102	1	0.9567	0.1872	0.1705	0.199	0.0063	0.0062	0.0065	0.5227	0.6089	0.4957	0.3393	0.3423	0.2931
ML03	0.9144	0.9567	1	0.2383	0.2163	0.2522	0.0063	0.006	0.0064	0.4222	0.4851	0.4032	0.4062	0.4109	0.3518
MS01	0.1687	0.1872	0.2383	1	0.9643	0.9398	0.0311	0.0295	0.0305	0.0244	0.0329	0.0245	0.2834	0.2899	0.2647
MS02	0.1529	0.1705	0.2163	0.9643	1	0.9403	0.0276	0.0264	0.0271	0.0222	0.0297	0.0226	0.2778	0.2837	0.252
MS03	0.1732	0.199	0.2522	0.9398	0.9403	1	0.0288	0.0276	0.0283	0.0183	0.0264	0.0176	0.2754	0.2829	0.2469
TR01	0.0037	0.0063	0.0063	0.0311	0.0276	0.0288	1	0.9988	0.9999	0.0002	0.0004	0.0002	0.0139	0.0143	0.0156
TR02	0.0038	0.0062	0.006	0.0295	0.0264	0.0276	0.9988	1	0.9985	0.0002	0.0003	0.0002	0.013	0.0132	0.0122
TR03	0.0039	0.0065	0.0064	0.0305	0.0271	0.0283	0.9999	0.9985	1	0.0003	0.0004	0.0003	0.0136	0.014	0.0157
YL01	0.4216	0.5227	0.4222	0.0244	0.0222	0.0183	0.0002	0.0002	0.0003	1	0.9751	0.9949	0.1805	0.1787	0.1574
YL02	0.4829	0.6089	0.4851	0.0329	0.0297	0.0264	0.0004	0.0003	0.0004	0.9751	1	0.9548	0.1642	0.1629	0.1423
YL03	0.4048	0.4957	0.4032	0.0245	0.0226	0.0176	0.0002	0.0002	0.0003	0.9949	0.9548	1	0.2054	0.203	0.178
YS01	0.3413	0.3393	0.4062	0.2834	0.2778	0.2754	0.0139	0.013	0.0136	0.1805	0.1642	0.2054	1	0.9985	0.8895
YS02	0.3441	0.3423	0.4109	0.2899	0.2837	0.2829	0.0143	0.0132	0.014	0.1787	0.1629	0.203	0.9985	1	0.8978
YS03	0.3001	0.2931	0.3518	0.2647	0.252	0.2469	0.0156	0.0122	0.0157	0.1574	0.1423	0.178	0.8895	0.8978	1

## Sheet: Supplementary Table S5
Supplementary Table S5. Common DEGs among all tissues.
#ID	ML01_count	ML01	ML02	ML03	MS01	MS02	MS03	TR01	TR02	TR03	YL01	YL02	YL03	YS01	YS02	YS03	ML01_ML02_ML03_vs_YL02_YL03_YL01_DESeq2_FDR	ML01_ML02_ML03_vs_YL02_YL03_YL01_DESeq2_log2FC	ML01_ML02_ML03_vs_YL02_YL03_YL01_DESeq2_(FDR_0.01_FC_4)_regulated	MS01_MS02_MS03_vs_YS01_YS02_YS03_DESeq2_FDR	MS01_MS02_MS03_vs_YS01_YS02_YS03_DESeq2_log2FC	MS01_MS02_MS03_vs_YS01_YS02_YS03_DESeq2_(FDR_0.01_FC_4)_regulated	TR01_TR02_TR03_vs_YL01_YL02_YL03_DESeq2_FDR	TR01_TR02_TR03_vs_YL01_YL02_YL03_DESeq2_log2FC	TR01_TR02_TR03_vs_YL01_YL02_YL03_DESeq2_(FDR_0.01_FC_4)_regulated	TR01_TR02_TR03_vs_YS01_YS02_YS03_DESeq2_FDR	TR01_TR02_TR03_vs_YS01_YS02_YS03_DESeq2_log2FC	TR01_TR02_TR03_vs_YS01_YS02_YS03_DESeq2_(FDR_0.01_FC_4)_regulated	COG_class	COG_class_annotation	GO_annotation	KEGG_annotation	KOG_class	KOG_class_annotation	Pfam_annotation	Swissprot_annotation	eggNOG_class	eggNOG_class_annotation	nr_annotation	GO_second_level_annotation	KEGG_pathway_annotation	SSR_SSR_nr	SSR_SSR_type	SSR_SSR	SSR_Size	SSR_SSR_Start	SSR_SSR_End	SSR_FPr1(5'-3')	SSR_Tm_1F
c100118.graph_c0	6505	449	514.09	442.68	49.06	23.93	39.54	13.25	14.77	17.96	2579.86	2297.12	2113.99	160.82	152.5	155.71	7.62346e-55	2.44582	up	1.90095e-23	2.03279	up	0	7.36334	up	0	3.25243	up	[G]	Carbohydrate transport and metabolism	Molecular Function: transporter activity (GO:0005215);; Biological Process: transport (GO:0006810);; Cellular Component: integral component of membrane (GO:0016021);;	K09872|1.48172e-84|sly:101247747|K09872 aquaporin PIP | (RefSeq) aquaporin PIP2-1-like	[G]	Carbohydrate transport and metabolism	Major intrinsic protein	Aquaporin PIP2-7 OS=Zea mays OX=4577 GN=PIP2-7 PE=2 SV=1	G	Carbohydrate transport and metabolism	PREDICTED: probable aquaporin PIP2-2 [Ipomoea nil]	biological process: localization (GO:0051179);; molecular function: transporter activity (GO:0005215);; cellular component: membrane (GO:0016020);; cellular component: membrane part (GO:0044425)	--	--	--	--	--	--	--	--	--
c100124.graph_c3	3	0.61	1.18	2.45	0.66	0.36	0.53	0.7	1.1	0.25	10.11	3.68	10.39	3.41	5.56	6.4	3.00942e-06	3.04541	up	6.00215e-06	3.89796	up	7.99737e-10	4.71433	up	2.01256e-06	3.39824	up	[O]	Posttranslational modification, protein turnover, chaperones	Molecular Function: glutathione transferase activity (GO:0004364);; Cellular Component: cytoplasm (GO:0005737);; Biological Process: glutathione metabolic process (GO:0006749);;	K00799|1.14168e-27|sot:102589882|K00799 glutathione S-transferase [EC:2.5.1.18] | (RefSeq) glutathione S-transferase F11	[O]	Posttranslational modification, protein turnover, chaperones	Glutathione S-transferase, N-terminal domain;; Glutathione S-transferase, N-terminal domain;; Glutathione S-transferase, N-terminal domain	Glutathione S-transferase F12 OS=Arabidopsis thaliana OX=3702 GN=GSTF12 PE=1 SV=1	O	Posttranslational modification, protein turnover, chaperones	PREDICTED: glutathione S-transferase F11-like [Ipomoea nil]	molecular function: catalytic activity (GO:0003824);; cellular component: cell (GO:0005623);; cellular component: cell part (GO:0044464);; biological process: metabolic process (GO:0008152);; biological process: cellular process (GO:0009987)	Glutathione metabolism (ko00480)	--	--	--	--	--	--	--	--
c100262.graph_c0	1	0.03	0.17	0.07	0.12	0.63	0.56	2.09	1.44	1.13	5.56	2.63	7.11	18.74	22.92	17.63	1.39598e-19	5.29209	up	1.22796e-56	4.92891	up	3.43809e-07	2.04548	up	8.52301e-83	3.28346	up	[DPM]	Cell cycle control, cell division, chromosome partitioning ;; Inorganic ion transport and metabolism ;; Cell wall/membrane/envelope biogenesis	Molecular Function: copper ion binding (GO:0005507);; Biological Process: lignin biosynthetic process (GO:0009809);; Molecular Function: oxidoreductase activity, oxidizing metal ions (GO:0016722);; Biological Process: lignin catabolic process (GO:0046274);; Cellular Component: apoplast (GO:0048046);; Molecular Function: hydroquinone:oxygen oxidoreductase activity (GO:0052716);; Biological Process…	K05909|0|pop:POPTR_0016s11950g|K05909 laccase [EC:1.10.3.2] | (RefSeq) POPTRDRAFT_825321; hypothetical protein	[Q]	Secondary metabolites biosynthesis, transport and catabolism	Multicopper oxidase;; Multicopper oxidase;; Multicopper oxidase	Laccase-4 OS=Arabidopsis thaliana OX=3702 GN=IRX12 PE=2 SV=2	Q	Secondary metabolites biosynthesis, transport and catabolism	PREDICTED: laccase-4-like [Ipomoea nil]	molecular function: binding (GO:0005488);; biological process: metabolic process (GO:0008152);; biological process: cellular process (GO:0009987);; biological process: single-organism process (GO:0044699);; molecular function: catalytic activity (GO:0003824);; cellular component: extracellular region (GO:0005576)	--	--	--	--	--	--	--	--	--
c100289.graph_c1	73	3.84	3.89	2.95	1.6	1.08	1.49	0.99	0.67	1.32	15.85	12.59	18.15	13.33	9.98	10.89	5.46221e-20	2.25677	up	2.5858e-24	2.86578	up	1.19212e-62	4.61814	up	3.20992e-40	3.49578	up	[I]	Lipid transport and metabolism	Cellular Component: endosome (GO:0005768);; Cellular Component: vacuolar membrane (GO:0005774);; Cellular Component: trans-Golgi network (GO:0005802);; Biological Process: lipid biosynthetic process (GO:0008610);; Molecular Function: S-adenosylmethionine-dependent methyltransferase activity (GO:0008757);; Biological Process: methylation (GO:0032259);;	K13384|1.05335e-150|sind:105164644|K13384 (S)-coclaurine N-methyltransferase [EC:2.1.1.140] | (RefSeq) (S)-coclaurine N-methyltransferase	--	--	Mycolic acid cyclopropane synthetase;; Methyltransferase domain;; Methyltransferase domain;; Methyltransferase domain;; Methyltransferase small domain;; Protein-L-isoaspartate(D-aspartate) O-methyltransferase (PCMT);; Tellurite resistance protein TehB;; Putative methyltransferase;; rRNA small subunit methyltransferase G;; Nodulation protein S (NodS);; Mycolic acid cyclopropane synthetase	(S)-coclaurine N-methyltransferase OS=Thalictrum flavum subsp. glaucum OX=150095 PE=1 SV=1	M	Cell wall/membrane/envelope biogenesis	PREDICTED: (S)-coclaurine N-methyltransferase-like [Ipomoea nil]	cellular component: cell (GO:0005623);; cellular component: organelle (GO:0043226);; cellular component: cell part (GO:0044464);; cellular component: membrane (GO:0016020);; cellular component: organelle part (GO:0044422);; biological process: metabolic process (GO:0008152);; biological process: single-organism process (GO:0044699);; molecular function: catalytic activity (GO:0003824)	--	1	p1	(A)14	14	124	137	TGTGTTTTGGTGGTTGTTGAA	59.889
c100355.graph_c1	14	0.87	0.22	0	0.29	0.88	0	0	0.06	0.19	352.8	193.11	529.84	436.32	429.31	416.55	1.3296e-14	7.24362	up	3.01821e-25	8.66912	up	8.60738e-62	12.5034	up	1.4832e-88	11.9247	up	--	--	--	--	--	--	BURP domain	BURP domain protein RD22 OS=Arabidopsis thaliana OX=3702 GN=RD22 PE=2 SV=1	S	Function unknown	PREDICTED: BURP domain protein RD22-like [Ipomoea nil]	--	--	--	--	--	--	--	--	--	--
c100426.graph_c0	67002	6327.73	6059.13	6470.84	230.88	124.87	306.38	15.09	13.28	46.99	131.7	37.64	128.99	2257.19	2242.85	2081.83	4.47357e-48	-5.60665	down	4.53641e-20	3.09775	up	1.92057e-05	2.50956	up	1.20626e-22	6.07916	up	[O]	Posttranslational modification, protein turnover, chaperones	--	K13993|8.07635e-84|cmo:103503166|K13993 HSP20 family protein | (RefSeq) 17.6 kDa class I heat shock protein 3-like	[O]	Posttranslational modification, protein turnover, chaperones	Hsp20/alpha crystallin family	17.6 kDa class I heat shock protein 3 OS=Arabidopsis thaliana OX=3702 GN=HSP17.6C PE=2 SV=2	O	Posttranslational modification, protein turnover, chaperones	17.8 kDa class I heat shock protein-like [Cucurbita pepo subsp. pepo]	--	Protein processing in endoplasmic reticulum (ko04141)	--	--	--	--	--	--	--	--
c100471.graph_c0	9	0.41	0.34	0.28	2.25	1.49	2.03	0.95	0.74	1.28	7.02	2.62	8.5	0.26	0.2	0.18	7.45971e-18	4.1789	up	5.88528e-10	-3.11578	down	4.75302e-12	3.04842	up	7.20908e-05	-2.13012	down	--	;;	Molecular Function: protein kinase activity (GO:0004672);; Biological Process: protein phosphorylation (GO:0006468);; Cellular Component: membrane (GO:0016020);;	--	--	--	Protein tyrosine kinase;; Protein kinase domain	Serine/threonine receptor-like kinase NFP OS=Medicago truncatula OX=3880 GN=NFP PE=1 SV=1	T	Signal transduction mechanisms	PREDICTED: serine/threonine receptor-like kinase NFP [Ipomoea nil]	biological process: metabolic process (GO:0008152);; biological process: cellular process (GO:0009987);; molecular function: catalytic activity (GO:0003824);; cellular component: membrane (GO:0016020)	--	--	--	--	--	--	--	--	--
c100475.graph_c0	96	9.82	5.55	4.14	4.56	2.68	2.7	1.42	1.28	2.41	45.37	42.28	45.8	17.91	15.5	15.7	8.10447e-20	2.92552	up	2.43175e-13	2.06381	up	1.76117e-83	5.19962	up	9.4385e-29	3.08552	up	--	--	--	--	--	--	--	--	--	--	--	--	--	--	--	--	--	--	--	--	--
c100523.graph_c0	29	1.74	1.35	2.82	4.49	4.48	1.99	0	0.05	0.06	92.73	17.95	133.78	79.02	76.26	80.25	1.17597e-10	4.91244	up	9.5948e-108	4.29245	up	4.17652e-30	10.8815	up	5.71965e-50	10.1515	up	[IR]	Lipid transport and metabolism ;; General function prediction only	Cellular Component: membrane (GO:0016020);; Molecular Function: hydrolase activity, acting on ester bonds (GO:0016788);;	K21026|6.79924e-164|sly:101256134|K21026 acetylajmaline esterase [EC:3.1.1.80] | (RefSeq) GDSL esterase/lipase At1g28610-like	--	--	GDSL-like Lipase/Acylhydrolase	GDSL esterase/lipase At1g28590 OS=Arabidopsis thaliana OX=3702 GN=At1g28590 PE=2 SV=2	--	--	PREDICTED: GDSL esterase/lipase At1g28590-like [Ipomoea nil]	cellular component: membrane (GO:0016020);; molecular function: catalytic activity (GO:0003824)	--	--	--	--	--	--	--	--	--
c100747.graph_c1	0	0	0.4	0.04	0.28	0.1	0.35	0.28	0.31	0.09	3.11	1.04	4.66	5.04	4.14	4.06	1.46949e-06	3.82464	up	5.72198e-19	3.90505	up	1.55499e-10	4.13555	up	1.91716e-25	4.13039	up	[I]	Lipid transport and metabolism	Cellular Component: integral component of membrane (GO:0016021);; Molecular Function: hydrolase activity (GO:0016787);;	--	[R]	General function prediction only	alpha/beta hydrolase fold;; Alpha/beta hydrolase family;; Serine aminopeptidase, S33;; Serine hydrolase	Probable lysophospholipase BODYGUARD 3 OS=Arabidopsis thaliana OX=3702 GN=BDG3 PE=2 SV=1	S	Function unknown	PREDICTED: probable lysophospholipase BODYGUARD 3 isoform X2 [Ipomoea nil]	cellular component: membrane (GO:0016020);; cellular component: membrane part (GO:0044425);; molecular function: catalytic activity (GO:0003824)	--	--	--	--	--	--	--	--	--
c100861.graph_c0	8	0.27	0.37	0.31	0.65	1.05	0.9	1.27	0.88	0.75	3.42	1.92	4.61	6.55	6.68	5.85	2.88475e-14	3.45026	up	6.74737e-24	2.6881	up	1.89617e-09	2.33148	up	2.4413e-33	2.66745	up	--	--	Biological Process: microtubule cytoskeleton organization (GO:0000226);; Biological Process: cytokinesis (GO:0000910);; Molecular Function: microtubule binding (GO:0008017);;	K16732|0|spen:107018903|K16732 protein regulator of cytokinesis 1 | (RefSeq) 65-kDa microtubule-associated protein 8	[DZ]	--	Microtubule associated protein (MAP65/ASE1 family);; Microtubule associated protein (MAP65/ASE1 family)	65-kDa microtubule-associated protein 8 OS=Arabidopsis thaliana OX=3702 GN=MAP65-8 PE=1 SV=2	S	Function unknown	PREDICTED: 65-kDa microtubule-associated protein 8 [Ipomoea nil]	biological process: cellular process (GO:0009987);; biological process: cellular component organization or biogenesis (GO:0071840);; biological process: single-organism process (GO:0044699);; molecular function: binding (GO:0005488)	--	--	--	--	--	--	--	--	--
c101063.graph_c0	2	0.05	0.07	0.08	0.17	0.02	0	0	0	0	9.87	2.26	16.98	8.97	7.91	8.39	3.04955e-23	6.55598	up	6.30484e-39	6.51255	up	8.93352e-13	10.1448	up	1.16551e-21	9.09314	up	[QV]	Secondary metabolites biosynthesis, transport and catabolism ;; Defense mechanisms	Molecular Function: monooxygenase activity (GO:0004497);; Molecular Function: iron ion binding (GO:0005506);; Molecular Function: oxidoreductase activity, acting on paired donors, with incorporation or reduction of molecular oxygen (GO:0016705);; Molecular Function: heme binding (GO:0020037);; Biological Process: oxidation-reduction process (GO:0055114);;	K15398|0|sly:101262353|K15398 fatty acid omega-hydroxylase [EC:1.14.-.-] | (RefSeq) cytochrome P450 86A22-like	[QI]	--	Cytochrome P450;; Cytochrome P450	Cytochrome P450 86A8 OS=Arabidopsis thaliana OX=3702 GN=CYP86A8 PE=2 SV=1	Q	Secondary metabolites biosynthesis, transport and catabolism	PREDICTED: cytochrome P450 86A8-like [Ipomoea nil]	biological process: metabolic process (GO:0008152);; biological process: single-organism process (GO:0044699);; molecular function: catalytic activity (GO:0003824);; molecular function: binding (GO:0005488)	Cutin, suberine and wax biosynthesis (ko00073)	--	--	--	--	--	--	--	--
c101151.graph_c0	984	67.34	67.49	60.73	13.39	13.87	9.07	13.33	9.87	11.67	239.86	236.11	228.64	59.68	56.15	58.52	7.50522e-47	2.03393	up	3.36306e-42	2.1598	up	1.17893e-172	5.03373	up	2.66991e-105	2.40511	up	--	--	Cellular Component: integral component of membrane (GO:0016021);; Molecular Function: heat shock protein binding (GO:0031072);; Molecular Function: unfolded protein binding (GO:0051082);;	--	--	--	Reverse transcriptase-like	Protein disulfide-isomerase LQY1, chloroplastic OS=Arabidopsis thaliana OX=3702 GN=LQY1 PE=1 SV=1	S	Function unknown	protein SPA, chloroplastic [Momordica charantia]	cellular component: membrane (GO:0016020);; cellular component: membrane part (GO:0044425);; molecular function: binding (GO:0005488)	--	1	c	(TG)8tctgactgtctgttatgttgtgatttttttta(T)10	58	175	232	GTGATGCCTACCAATGAGCA	59.679
c101300.graph_c0	14	0.51	0.74	0.47	0.49	0.47	0.22	0.1	0.17	0.15	33.97	23.41	38.95	41.19	42.05	36.61	1.62694e-80	5.83414	up	2.22091e-130	6.28244	up	4.7667e-77	8.41282	up	9.14232e-93	8.03281	up	[HR]	Coenzyme transport and metabolism ;; General function prediction only	Cellular Component: integral component of membrane (GO:0016021);;	--	[R]	General function prediction only	alpha/beta hydrolase fold;; Alpha/beta hydrolase family;; Serine aminopeptidase, S33;; Serine hydrolase	Probable lysophospholipase BODYGUARD 1 OS=Arabidopsis thaliana OX=3702 GN=BDG1 PE=2 SV=1	S	Function unknown	PREDICTED: probable lysophospholipase BODYGUARD 3 isoform X1 [Ipomoea nil]	cellular component: membrane (GO:0016020);; cellular component: membrane part (GO:0044425)	--	2	p1	(T)11	11	1082	1092	TCCGACCAGACTATTCCCAG	60.065
c101315.graph_c0	12	0.48	0.41	0.29	1.74	0.81	0.74	0.62	0.44	0.22	11.44	1.63	15.06	12.9	12.13	12.35	6.973e-12	4.32642	up	1.14735e-30	3.27954	up	4.73532e-12	4.8394	up	1.68101e-64	4.73307	up	[E]	Amino acid transport and metabolism	Molecular Function: serine-type carboxypeptidase activity (GO:0004185);; Biological Process: proteolysis (GO:0006508);;	K16297|0|sly:101260592|K16297 serine carboxypeptidase-like clade II [EC:3.4.16.-] | (RefSeq) serine carboxypeptidase-like 25	[OE]	--	Serine carboxypeptidase	Serine carboxypeptidase-like 25 OS=Arabidopsis thaliana OX=3702 GN=SCPL25 PE=2 SV=2	E	Amino acid transport and metabolism	PREDICTED: serine carboxypeptidase-like 25 [Ipomoea nil]	biological process: metabolic process (GO:0008152);; molecular function: catalytic activity (GO:0003824)	--	--	--	--	--	--	--	--	--
c101333.graph_c0	24	1.41	3.3	1.86	5.37	8.31	3.91	0.25	0.15	0.06	86.6	13.59	111.86	188.73	177.96	182.83	3.34644e-09	4.5605	up	6.87848e-110	4.75151	up	8.96324e-21	8.79634	up	1.49431e-123	9.77509	up	[IR]	Lipid transport and metabolism ;; General function prediction only	--	K21026|1.86075e-126|vvi:100266953|K21026 acetylajmaline esterase [EC:3.1.1.80] | (RefSeq) GDSL esterase/lipase At1g28580	--	--	--	GDSL esterase/lipase At1g28580 OS=Arabidopsis thaliana OX=3702 GN=At1g28580 PE=2 SV=1	--	--	PREDICTED: GDSL esterase/lipase At1g28580-like isoform X2 [Ipomoea nil]	--	--	--	--	--	--	--	--	--	--
c101369.graph_c0	7	0.58	0.29	0.04	0.38	0.34	0.82	0.19	0.09	0.16	4.02	1.39	5.44	4.61	4.3	4.26	5.65146e-10	3.9584	up	1.53028e-13	2.98355	up	3.9654e-14	4.98079	up	2.89673e-21	4.67572	up	--	--	--	--	[R]	General function prediction only	Ankyrin repeats (3 copies);; Domain of unknown function;; Ankyrin repeat;; Ankyrin repeats (many copies);; Ankyrin repeat	Ankyrin repeat-containing protein BDA1 OS=Arabidopsis thaliana OX=3702 GN=BAD1 PE=1 SV=1	S	Function unknown	PREDICTED: uncharacterized protein LOC109162758 [Ipomoea nil]	--	--	--	--	--	--	--	--	--	--
c101382.graph_c0	3	0.11	0.57	0.22	0.58	0.62	0.65	0.75	0.76	0.86	2.38	1.12	4.71	15.58	16.04	16.64	2.89999e-06	3.05081	up	1.44494e-69	4.5023	up	6.82867e-06	2.32407	up	2.78041e-92	4.303	up	--	--	Molecular Function: aspartic-type endopeptidase activity (GO:0004190);; Biological Process: proteolysis (GO:0006508);; Biological Process: protein catabolic process (GO:0030163);;	--	[O]	Posttranslational modification, protein turnover, chaperones	Xylanase inhibitor N-terminal;; Xylanase inhibitor C-terminal;; Eukaryotic aspartyl protease	Aspartic proteinase nepenthesin-1 OS=Nepenthes gracilis OX=150966 GN=nep1 PE=1 SV=1	O	Posttranslational modification, protein turnover, chaperones	PREDICTED: aspartic proteinase nepenthesin-1 [Ipomoea nil]	biological process: metabolic process (GO:0008152);; molecular function: catalytic activity (GO:0003824)	--	--	--	--	--	--	--	--	--
c101481.graph_c0	2	0.14	0.25	0	1.61	2.26	0.75	0.35	0.65	0.85	1.69	1.99	2.14	12.48	14.47	11.37	1.85387e-05	3.29925	up	6.71671e-17	2.81062	up	9.90499e-05	2.14748	up	6.15773e-32	4.38118	up	[E]	Amino acid transport and metabolism	--	K16296|2.31969e-105|spen:107007223|K16296 serine carboxypeptidase-like clade I [EC:3.4.16.-] | (RefSeq) serine carboxypeptidase-like 7	[OE]	--	Serine carboxypeptidase	Serine carboxypeptidase-like 5 OS=Arabidopsis thaliana OX=3702 GN=SCPL5 PE=2 SV=2	E	Amino acid transport and metabolism	PREDICTED: serine carboxypeptidase-like 11 isoform X1 [Ipomoea nil]	--	--	--	--	--	--	--	--	--	--
c101636.graph_c0	130	2.42	1.98	2.06	0.36	0.87	0.61	1.13	0.45	0.63	10.98	7.34	12.28	7.07	6.71	6.83	1.49452e-20	2.37412	up	1.2348e-40	3.37505	up	2.33931e-34	4.29846	up	9.54597e-17	3.10567	up	--	--	Molecular Function: zinc ion binding (GO:0008270);;	--	[R]	General function prediction only	PPR repeat family;; PPR repeat;; PPR repeat;; Pentatricopeptide repeat domain;; DYW family of nucleic acid deaminases;; Pentacotripeptide-repeat region of PRORP;; Tetratricopeptide repeat;; Tetratricopeptide repeat;; Tetratricopeptide repeat;; CbbQ/NirQ/NorQ C-terminal;; Reverse transcriptase-like	Pentatricopeptide repeat-containing protein At1g11290, chloroplastic OS=Arabidopsis thaliana OX=3702 GN=PCMP-H40 PE=2 SV=1	S	Function unknown	PREDICTED: pentatricopeptide repeat-containing protein At3g24000, mitochondrial-like [Ipomoea nil]	molecular function: binding (GO:0005488)	--	1	p1	(A)10	10	938	947	CACATTTGGGACATGAAGGA	59.343
c101694.graph_c0	3345	176.72	225.96	179.77	69.8	57.68	60.2	3.92	3.02	3.26	1353.62	1166.71	1146.34	396.34	397.12	377.76	3.99538e-65	2.78063	up	5.34362e-157	2.41219	up	0	8.66131	up	0	6.39312	up	[H]	Coenzyme transport and metabolism	Biological Process: cellular protein modification process (GO:0006464);;	--	--	--	Chlorophyll A-B binding protein	Chlorophyll a-b binding protein 4, chloroplastic OS=Arabidopsis thaliana OX=3702 GN=LHCA4 PE=1 SV=1	H	Coenzyme transport and metabolism	PREDICTED: putative lipoate-protein ligase A isoform X1 [Ipomoea nil]	biological process: metabolic process (GO:0008152);; biological process: cellular process (GO:0009987)	--	--	--	--	--	--	--	--	--
c101757.graph_c0	102	4.13	2.61	3.36	9.49	6.36	8.21	1.97	1.07	1.08	30.05	13	47	47.22	44.3	44.32	2.5548e-14	3.19301	up	1.46239e-56	2.16524	up	2.0269e-28	4.73668	up	6.12503e-211	4.7758	up	[Q]	Secondary metabolites biosynthesis, transport and catabolism	Molecular Function: diacylglycerol O-acyltransferase activity (GO:0004144);; Cellular Component: plasma membrane (GO:0005886);; Biological Process: triglyceride biosynthetic process (GO:0019432);; Molecular Function: long-chain-alcohol O-fatty-acyltransferase activity (GO:0047196);;	--	--	--	Protein of unknown function (DUF1298);; Wax ester synthase-like Acyl-CoA acyltransferase domain;; Protein of unknown function (DUF1298)	O-acyltransferase WSD1 OS=Arabidopsis thaliana OX=3702 GN=WSD1 PE=2 SV=1	S	Function unknown	PREDICTED: O-acyltransferase WSD1-like [Ipomoea nil]	molecular function: catalytic activity (GO:0003824);; cellular component: cell (GO:0005623);; cellular component: membrane (GO:0016020);; cellular component: cell part (GO:0044464);; biological process: metabolic process (GO:0008152);; biological process: cellular process (GO:0009987);; biological process: single-organism process (GO:0044699)	--	1	p1	(T)11	11	625	635	CCAGCTCGCAGGTTATGATT	60.235
c101805.graph_c1	10	0.43	1.04	0.43	1.77	1.5	1.63	0.53	0.33	0.7	2.87	2.71	5.66	19.9	18.11	15.69	3.23413e-07	2.466	up	1.04973e-41	2.98876	up	1.12559e-14	3.39719	up	4.16939e-71	4.93344	up	[G]	Carbohydrate transport and metabolism	Molecular Function: cellulase activity (GO:0008810);; Biological Process: cellulose catabolic process (GO:0030245);;	--	--	--	Glycosyl hydrolase family 9	Endoglucanase 11 OS=Arabidopsis thaliana OX=3702 GN=At2g32990 PE=2 SV=1	G	Carbohydrate transport and metabolism	PREDICTED: endoglucanase 11-like [Ipomoea nil]	molecular function: catalytic activity (GO:0003824);; biological process: metabolic process (GO:0008152);; biological process: cellular process (GO:0009987)	--	--	--	--	--	--	--	--	--
c101835.graph_c0	2	0.04	0.05	0.04	0.08	0.57	0.34	1.98	2.46	1.5	6.27	3.87	10.87	19.91	21.15	19.28	1.46418e-32	6.80279	up	6.70834e-17	5.36834	up	1.47468e-10	2.37305	up	4.60501e-164	3.30557	up	[N]	Cell motility	Cellular Component: plasma membrane (GO:0005886);; Cellular Component: integral component of membrane (GO:0016021);; Molecular Function: cellulose synthase (UDP-forming) activity (GO:0016760);; Biological Process: cellulose biosynthetic process (GO:0030244);; Molecular Function: metal ion binding (GO:0046872);; Biological Process: cell wall organization (GO:0071555);;	K10999|0|sind:105179505|K10999 cellulose synthase A [EC:2.4.1.12] | (RefSeq) cellulose synthase A catalytic subunit 8 [UDP-forming]-like	--	--	Cellulose synthase;; Zinc-binding RING-finger;; Glycosyl transferase family group 2	Cellulose synthase A catalytic subunit 8 [UDP-forming] OS=Arabidopsis thaliana OX=3702 GN=CESA8 PE=1 SV=1	M	Cell wall/membrane/envelope biogenesis	PREDICTED: cellulose synthase A catalytic subunit 8 [UDP-forming] [Ipomoea nil]	cellular component: cell (GO:0005623);; cellular component: membrane (GO:0016020);; cellular component: cell part (GO:0044464);; cellular component: membrane part (GO:0044425);; molecular function: catalytic activity (GO:0003824);; biological process: metabolic process (GO:0008152);; biological process: cellular process (GO:0009987);; biological process: single-organism process (GO:0044699);; mol…	--	--	--	--	--	--	--	--	--
c101857.graph_c0	129	5.21	5.21	4.93	1.62	1.64	2.24	8.52	7.86	8.34	27.4	14.89	38.69	50.4	48.42	51.57	1.28476e-14	2.51559	up	2.73441e-152	4.56469	up	7.16221e-14	2.28188	up	4.91653e-171	2.58363	up	[R]	General function prediction only	Molecular Function: zinc ion binding (GO:0008270);; Molecular Function: oxidoreductase activity (GO:0016491);; Biological Process: oxidation-reduction process (GO:0055114);;	K00121|0|spen:107017243|K00121 S-(hydroxymethyl)glutathione dehydrogenase / alcohol dehydrogenase [EC:1.1.1.284 1.1.1.1] | (RefSeq) alcohol dehydrogenase-like 7	[Q]	Secondary metabolites biosynthesis, transport and catabolism	Alcohol dehydrogenase GroES-like domain;; Zinc-binding dehydrogenase	Alcohol dehydrogenase-like 7 OS=Arabidopsis thaliana OX=3702 GN=At5g42250 PE=2 SV=1	C	Energy production and conversion	PREDICTED: alcohol dehydrogenase-like 7 [Ipomoea nil]	molecular function: binding (GO:0005488);; biological process: metabolic process (GO:0008152);; biological process: single-organism process (GO:0044699);; molecular function: catalytic activity (GO:0003824)	Glycolysis / Gluconeogenesis (ko00010);; Fatty acid degradation (ko00071);; Tyrosine metabolism (ko00350);; Carbon metabolism (ko01200)	--	--	--	--	--	--	--	--
c101868.graph_c0	6043	138.03	169.81	73.77	13	9.57	12.74	13.14	10.93	9.45	2438.77	2984.57	2068.92	75.01	72.7	70.71	7.80911e-45	4.40283	up	2.2265e-121	2.53471	up	0	8.98546	up	0	3.25066	up	[P]	Inorganic ion transport and metabolism	Molecular Function: carbonate dehydratase activity (GO:0004089);; Molecular Function: zinc ion binding (GO:0008270);; Biological Process: carbon utilization (GO:0015976);;	K01673|6.62405e-156|cit:102616455|K01673 carbonic anhydrase [EC:4.2.1.1] | (RefSeq) beta carbonic anhydrase 1, chloroplastic-like	[P]	Inorganic ion transport and metabolism	Carbonic anhydrase	Carbonic anhydrase, chloroplastic OS=Spinacia oleracea OX=3562 PE=1 SV=2	P	Inorganic ion transport and metabolism	PREDICTED: carbonic anhydrase 2-like [Ipomoea nil]	molecular function: catalytic activity (GO:0003824);; molecular function: binding (GO:0005488);; biological process: single-organism process (GO:0044699)	Nitrogen metabolism (ko00910)	1	p1	(T)11	11	818	828	TGGAATTTTTCCAGTCCTGC	60.051
c101915.graph_c0	4	0.1	0.05	0.11	0.72	0.43	0.28	0.23	0.24	0	1.95	0.96	4.18	3.04	4.07	4.66	4.5527e-12	4.34046	up	2.07219e-13	2.60311	up	1.28692e-09	4.249	up	8.43121e-28	4.36195	up	[P]	Inorganic ion transport and metabolism	Molecular Function: potassium ion transmembrane transporter activity (GO:0015079);; Cellular Component: integral component of membrane (GO:0016021);; Biological Process: potassium ion transmembrane transport (GO:0071805);;	K03549|0|tcc:TCM_042171|K03549 KUP system potassium uptake protein | (RefSeq) Potassium transporter 1 isoform 1	--	--	K+ potassium transporter;; K+ potassium transporter	Potassium transporter 1 OS=Arabidopsis thaliana OX=3702 GN=POT1 PE=1 SV=2	P	Inorganic ion transport and metabolism	PREDICTED: potassium transporter 1 [Ipomoea nil]	biological process: cellular process (GO:0009987);; biological process: single-organism process (GO:0044699);; biological process: localization (GO:0051179);; molecular function: transporter activity (GO:0005215);; cellular component: membrane (GO:0016020);; cellular component: membrane part (GO:0044425)	--	--	--	--	--	--	--	--	--
c101918.graph_c0	156	4.5	5	3.65	1.68	0.67	1.76	0.66	0.51	1.73	15.88	9.09	16.46	10.98	10.7	9.59	7.19755e-18	2.34956	up	9.59115e-69	3.83916	up	6.65429e-74	5.26366	up	5.96866e-97	4.19846	up	--	--	--	--	--	--	Neprosin;; Neprosin activation peptide	--	S	Function unknown	PREDICTED: uncharacterized protein LOC109190216 [Ipomoea nil]	--	--	3	p1	(T)10	10	3334	3343	AGCACAAAACCCCAAACATC	59.836
c102016.graph_c0	1	0.04	0	0	0	0	0.15	0.09	0.13	0.57	1.75	1.83	5.6	2.16	3.66	1.67	6.2405e-12	5.79018	up	1.83537e-08	4.61459	up	8.59141e-08	3.67057	up	3.21671e-07	2.71027	up	--	--	Molecular Function: catalytic activity (GO:0003824);; Biological Process: carbohydrate metabolic process (GO:0005975);; Molecular Function: carbohydrate binding (GO:0030246);;	K18195|0|spen:107017775|K18195 rhamnogalacturonan endolyase [EC:4.2.2.23] | (RefSeq) probable rhamnogalacturonate lyase B	--	--	Rhamnogalacturonate lyase family;; Polysaccharide lyase family 4, domain III	--	S	Function unknown	PREDICTED: probable rhamnogalacturonate lyase B [Ipomoea nil]	molecular function: catalytic activity (GO:0003824);; biological process: metabolic process (GO:0008152);; molecular function: binding (GO:0005488)	--	--	--	--	--	--	--	--	--
c102023.graph_c1	1	0.03	0.35	0.07	0.17	0	0.16	1.04	0.59	1.13	4.69	1.45	6.03	6.53	5.71	5.88	1.59949e-10	4.3575	up	1.31768e-29	5.48918	up	1.18394e-06	2.56136	up	7.31754e-29	2.60546	up	[K]	Transcription	--	--	[R]	General function prediction only	Leucine Rich repeats (2 copies);; Leucine rich repeat;; Leucine Rich Repeat;; Leucine Rich repeat;; Glutaredoxin	Leucine-rich repeat receptor-like serine/threonine-protein kinase BAM2 OS=Arabidopsis thaliana OX=3702 GN=BAM2 PE=1 SV=1	S	Function unknown	PREDICTED: putative receptor-like protein kinase At3g47110 [Ipomoea nil]	--	--	2	p3	(TCT)6	18	934	951	TACGTTTTTCGTACCCCTCG	59.99
c102116.graph_c0	23	1.13	2.09	1.38	0.13	0.2	0.34	0.41	0.24	0.57	7.79	9.96	9.44	8.12	11.17	8.54	5.85906e-13	2.53197	up	5.36324e-24	4.69913	up	6.68547e-31	4.61664	up	3.36785e-30	4.14406	up	--	--	--	--	--	--	Helix-loop-helix DNA-binding domain	Transcription factor bHLH30 OS=Arabidopsis thaliana OX=3702 GN=BHLH30 PE=1 SV=1	K	Transcription	PREDICTED: transcription factor bHLH30-like [Ipomoea nil]	--	--	--	--	--	--	--	--	--	--
c102119.graph_c0	3	0.1	0.21	0	0.09	0.09	0	0	0	0.15	7.98	2.34	13.25	31.04	33.85	33.56	4.24215e-07	4.78483	up	9.43981e-62	8.52895	up	2.00066e-07	6.92754	up	6.60236e-56	9.14798	up	[IR]	Lipid transport and metabolism ;; General function prediction only	--	--	--	--	GDSL-like Lipase/Acylhydrolase	GDSL esterase/lipase At5g45960 OS=Arabidopsis thaliana OX=3702 GN=At5g45960 PE=2 SV=1	S	Function unknown	PREDICTED: GDSL esterase/lipase At5g45960-like [Ipomoea nil]	--	--	1	p1	(T)11	11	1178	1188	TCGAAGAAGCTGGACAAGGT	59.989
c102132.graph_c0	35	0.87	0.49	0.34	0.36	0.24	0.75	0.82	0.56	0.62	3.09	1.94	6.53	8.02	10.65	8.08	4.1038e-08	2.67878	up	1.00456e-40	4.02021	up	1.20049e-12	2.92244	up	6.54231e-63	3.51495	up	[T]	Signal transduction mechanisms	Molecular Function: voltage-gated potassium channel activity (GO:0005249);; Cellular Component: integral component of plasma membrane (GO:0005887);; Biological Process: regulation of membrane potential (GO:0042391);; Biological Process: potassium ion transmembrane transport (GO:0071805);;	K05391|0|sly:101249567|K05391 cyclic nucleotide gated channel, other eukaryote | (RefSeq) probable cyclic nucleotide-gated ion channel 14	[PT]	--	Ion transport protein;; Cyclic nucleotide-binding domain	Probable cyclic nucleotide-gated ion channel 14 OS=Arabidopsis thaliana OX=3702 GN=CNGC14 PE=2 SV=2	U	Intracellular trafficking, secretion, and vesicular transport	PREDICTED: probable cyclic nucleotide-gated ion channel 14 [Ipomoea nil]	biological process: cellular process (GO:0009987);; biological process: single-organism process (GO:0044699);; biological process: localization (GO:0051179);; biological process: biological regulation (GO:0065007);; molecular function: transporter activity (GO:0005215);; cellular component: cell (GO:0005623);; cellular component: membrane (GO:0016020);; cellular component: membrane part (GO:00444…	Plant-pathogen interaction (ko04626)	--	--	--	--	--	--	--	--
c102164.graph_c1	70	1.29	1.05	0.8	0.72	0.67	0.27	0.88	0.63	0.63	7.13	4.33	7.55	4.77	4.92	5.39	6.27717e-19	2.73081	up	1.42132e-23	2.91964	up	1.05623e-39	3.70076	up	3.71624e-43	2.74388	up	[K]	Transcription	Molecular Function: protein serine/threonine kinase activity (GO:0004674);; Molecular Function: ATP binding (GO:0005524);; Biological Process: protein phosphorylation (GO:0006468);; Cellular Component: integral component of membrane (GO:0016021);;	--	--	--	Leucine rich repeat;; Leucine Rich repeats (2 copies);; Protein kinase domain;; Protein tyrosine kinase;; Leucine Rich Repeat;; Leucine rich repeat N-terminal domain	LRR receptor-like serine/threonine-protein kinase RCH1 OS=Arabidopsis thaliana OX=3702 GN=RCH1 PE=2 SV=1	S	Function unknown	PREDICTED: LRR receptor-like serine/threonine-protein kinase RCH1 [Ipomoea nil]	biological process: metabolic process (GO:0008152);; biological process: cellular process (GO:0009987);; molecular function: catalytic activity (GO:0003824);; molecular function: binding (GO:0005488);; cellular component: membrane (GO:0016020);; cellular component: membrane part (GO:0044425)	--	1	p1	(A)15	15	5	19	--	--
c102170.graph_c0	333	4.89	3.25	3.46	4	4.42	2.04	0.91	0.74	1.26	46.38	23.99	72.19	71.87	72.98	71.02	2.07234e-24	3.61731	up	4.82599e-101	4.16771	up	1.16817e-70	6.20876	up	0	6.27266	up	[T]	Signal transduction mechanisms	Molecular Function: ATP binding (GO:0005524);; Cellular Component: plasma membrane (GO:0005886);; Cellular Component: integral component of membrane (GO:0016021);; Biological Process: cuticle development (GO:0042335);; Molecular Function: ATPase activity, coupled to transmembrane movement of substances (GO:0042626);; Biological Process: transmembrane transport (GO:0055085);;	--	[Q]	Secondary metabolites biosynthesis, transport and catabolism	ABC-2 type transporter;; Plant PDR ABC transporter associated;; ABC transporter;; AAA domain, putative AbiEii toxin, Type IV TA system;; ABC-2 type transporter;; ABC-transporter extracellular N-terminal;; ABC transporter	ABC transporter G family member 32 OS=Arabidopsis thaliana OX=3702 GN=ABCG32 PE=1 SV=1	V	Defense mechanisms	PREDICTED: ABC transporter G family member 32 isoform X3 [Ipomoea nil]	molecular function: binding (GO:0005488);; cellular component: cell (GO:0005623);; cellular component: membrane (GO:0016020);; cellular component: cell part (GO:0044464);; cellular component: membrane part (GO:0044425);; biological process: multicellular organismal process (GO:0032501);; biological process: developmental process (GO:0032502);; biological process: single-organism process (GO:00446…	--	--	--	--	--	--	--	--	--
c102185.graph_c0	0	0	1.01	1.58	2.15	2.19	1.86	0.64	1.7	1.87	1.98	2.19	5.27	7.97	8.74	7.97	0.000393238	2.72331	up	9.98858e-10	2.38417	up	0.000186322	2.33313	up	5.26934e-16	3.17411	up	[IR]	Lipid transport and metabolism ;; General function prediction only	--	--	--	--	GDSL-like Lipase/Acylhydrolase	GDSL esterase/lipase At5g03610 OS=Arabidopsis thaliana OX=3702 GN=At5g03610 PE=2 SV=1	S	Function unknown	PREDICTED: GDSL esterase/lipase At5g03610-like isoform X2 [Ipomoea nil]	--	--	--	--	--	--	--	--	--	--
c102216.graph_c0	49	1.25	1.2	1.64	0.43	0.25	0.21	0.08	0	0	11.99	7.36	18.63	5.59	4.85	4.94	8.91002e-22	3.32262	up	3.90673e-31	3.85232	up	1.40493e-33	8.83245	up	6.65939e-28	6.81395	up	[V]	Defense mechanisms	Molecular Function: ATP binding (GO:0005524);; Cellular Component: integral component of membrane (GO:0016021);; Molecular Function: ATPase activity, coupled to transmembrane movement of substances (GO:0042626);; Biological Process: transmembrane transport (GO:0055085);;	K05658|0|spen:107028785|K05658 ATP-binding cassette, subfamily B (MDR/TAP), member 1 [EC:3.6.3.44] | (RefSeq) ABC transporter B family member 2-like	[Q]	Secondary metabolites biosynthesis, transport and catabolism	ABC transporter transmembrane region;; ABC transporter;; RecF/RecN/SMC N terminal domain	ABC transporter B family member 2 OS=Arabidopsis thaliana OX=3702 GN=ABCB2 PE=1 SV=3	V	Defense mechanisms	PREDICTED: ABC transporter B family member 10-like isoform X1 [Ipomoea nil]	molecular function: binding (GO:0005488);; cellular component: membrane (GO:0016020);; cellular component: membrane part (GO:0044425);; biological process: localization (GO:0051179);; molecular function: catalytic activity (GO:0003824);; molecular function: transporter activity (GO:0005215)	ABC transporters (ko02010)	--	--	--	--	--	--	--	--
c102231.graph_c0	15	0.42	0.12	0.33	0.23	0.4	0.73	2.46	3.18	2.56	20.87	5.23	33.26	18.59	15.76	15.74	1.67507e-12	5.42303	up	2.53078e-74	5.07137	up	3.48463e-10	3.30667	up	7.36481e-75	2.56472	up	[M]	Cell wall/membrane/envelope biogenesis	Molecular Function: protein kinase activity (GO:0004672);; Molecular Function: ATP binding (GO:0005524);; Biological Process: protein phosphorylation (GO:0006468);; Cellular Component: integral component of membrane (GO:0016021);;	--	--	--	Protein kinase domain;; Protein tyrosine kinase;; Leucine rich repeat;; Leucine Rich repeats (2 copies);; Leucine rich repeat N-terminal domain	Probable inactive receptor kinase At1g48480 OS=Arabidopsis thaliana OX=3702 GN=RKL1 PE=2 SV=1	T	Signal transduction mechanisms	PREDICTED: probable inactive receptor kinase RLK902 [Ipomoea nil]	biological process: metabolic process (GO:0008152);; biological process: cellular process (GO:0009987);; molecular function: catalytic activity (GO:0003824);; molecular function: binding (GO:0005488);; cellular component: membrane (GO:0016020);; cellular component: membrane part (GO:0044425)	--	3	p1	(T)13	13	2274	2286	AAGAAGCAGCGAGAGAGACG	60.035
c102274.graph_c0	4	0.14	0.54	0.33	0.54	0.24	0	0.03	0.07	0.08	9.9	2.03	16.43	9.56	12.25	11.52	4.59675e-12	4.41793	up	1.39437e-06	4.2873	up	9.22736e-19	7.41129	up	5.11362e-34	6.94721	up	[IQ]	Lipid transport and metabolism ;; Secondary metabolites biosynthesis, transport and catabolism	Molecular Function: catalytic activity (GO:0003824);; Biological Process: metabolic process (GO:0008152);; Cellular Component: integral component of membrane (GO:0016021);;	K10526|0|sot:102587118|K10526 OPC-8:0 CoA ligase 1 [EC:6.2.1.-] | (RefSeq) 4-coumarate--CoA ligase-like 5	[I]	Lipid transport and metabolism	AMP-binding enzyme;; AMP-binding enzyme C-terminal domain	4-coumarate--CoA ligase-like 5 OS=Arabidopsis thaliana OX=3702 GN=4CLL5 PE=1 SV=2	IQ	--	PREDICTED: 4-coumarate--CoA ligase-like 5 [Ipomoea nil]	molecular function: catalytic activity (GO:0003824);; biological process: metabolic process (GO:0008152);; cellular component: membrane (GO:0016020);; cellular component: membrane part (GO:0044425)	alpha-Linolenic acid metabolism (ko00592)	--	--	--	--	--	--	--	--
c102368.graph_c0	128	4.3	2.23	1.62	0.18	0.1	0.12	0	0	0.13	32.53	20.12	37.11	2.27	1.72	1.81	8.11951e-20	3.49165	up	2.35481e-10	3.57066	up	3.85605e-40	9.92679	up	1.03328e-12	5.27282	up	[GI]	Carbohydrate transport and metabolism ;; Lipid transport and metabolism	Molecular Function: pectinesterase activity (GO:0030599);; Molecular Function: pectinesterase inhibitor activity (GO:0046910);; Biological Process: cell wall organization (GO:0071555);; Cellular Component: cell periphery (GO:0071944);;	K01051|0|sind:105156324|K01051 pectinesterase [EC:3.1.1.11] | (RefSeq) pectinesterase	--	--	Pectinesterase;; Plant invertase/pectin methylesterase inhibitor	Probable pectinesterase/pectinesterase inhibitor 6 OS=Arabidopsis thaliana OX=3702 GN=PME6 PE=2 SV=1	G	Carbohydrate transport and metabolism	PREDICTED: pectinesterase-like [Ipomoea nil]	molecular function: catalytic activity (GO:0003824);; biological process: biological regulation (GO:0065007);; molecular function: molecular function regulator (GO:0098772);; biological process: cellular process (GO:0009987);; biological process: cellular component organization or biogenesis (GO:0071840);; cellular component: cell (GO:0005623);; cellular component: cell part (GO:0044464)	Pentose and glucuronate interconversions (ko00040);; Starch and sucrose metabolism (ko00500)	--	--	--	--	--	--	--	--
c102390.graph_c0	48	4.26	1.77	1.95	26.95	17.68	12.49	29.69	26.93	26.34	0.5	0.56	0.36	3.77	2.98	2.5	0.000156363	-2.02923	down	2.06183e-19	-2.46148	down	5.71466e-56	-5.35157	down	1.45891e-83	-3.01071	down	--	--	--	--	--	--	Purine nucleobase transmembrane transport;; EamA-like transporter family	Purine permease 21 OS=Arabidopsis thaliana OX=3702 GN=PUP21 PE=2 SV=2	U	Intracellular trafficking, secretion, and vesicular transport	PREDICTED: probable purine permease 9 [Ipomoea nil]	--	--	1	p1	(T)14	14	1369	1382	GCTGTTGTCTGTCTGGGGAT	60.12
c102513.graph_c0	25	1.02	0.74	0.7	0.1	0.12	0.06	0	0	0	7.39	4.62	13.68	4.51	4.15	4.16	3.44079e-16	3.44736	up	6.7116e-20	5.15644	up	1.10341e-13	10.0016	up	2.31896e-14	7.74787	up	[V]	Defense mechanisms	Molecular Function: ATP binding (GO:0005524);; Cellular Component: integral component of membrane (GO:0016021);; Molecular Function: ATPase activity, coupled to transmembrane movement of substances (GO:0042626);; Biological Process: transmembrane transport (GO:0055085);;	K05658|0|sind:105165151|K05658 ATP-binding cassette, subfamily B (MDR/TAP), member 1 [EC:3.6.3.44] | (RefSeq) ABC transporter B family member 2-like	[Q]	Secondary metabolites biosynthesis, transport and catabolism	ABC transporter transmembrane region;; ABC transporter	ABC transporter B family member 2 OS=Arabidopsis thaliana OX=3702 GN=ABCB2 PE=1 SV=3	V	Defense mechanisms	PREDICTED: ABC transporter B family member 10-like isoform X2 [Ipomoea nil]	molecular function: binding (GO:0005488);; cellular component: membrane (GO:0016020);; cellular component: membrane part (GO:0044425);; biological process: localization (GO:0051179);; molecular function: catalytic activity (GO:0003824);; molecular function: transporter activity (GO:0005215)	ABC transporters (ko02010)	1	p3	(TCC)5	15	1494	1508	TAACCGCTTTCCTCCTCTCA	59.948
c102533.graph_c0	0	0	0.02	0	0.03	0.05	0.09	0	0	0	4.82	0.77	9.05	1.27	0.93	1.34	2.85394e-09	5.90117	up	8.24879e-09	3.95108	up	2.22383e-11	9.46793	up	1.6745e-09	6.55313	up	[O]	Posttranslational modification, protein turnover, chaperones	Molecular Function: serine-type endopeptidase activity (GO:0004252);; Cellular Component: cell wall (GO:0005618);; Biological Process: proteolysis (GO:0006508);;	--	--	--	Subtilase family;; PA domain;; Peptidase inhibitor I9	Subtilisin-like protease SBT1.1 OS=Arabidopsis thaliana OX=3702 GN=SBTI1.1 PE=1 SV=1	O	Posttranslational modification, protein turnover, chaperones	PREDICTED: subtilisin-like protease SBT1.1 [Ipomoea nil]	biological process: metabolic process (GO:0008152);; molecular function: catalytic activity (GO:0003824);; cellular component: cell (GO:0005623);; cellular component: cell part (GO:0044464)	--	--	--	--	--	--	--	--	--
c102600.graph_c0	19	0.43	0.61	0.53	0.16	0.3	0.46	0	0	0.08	4	3.83	4.46	2.23	1.96	1.91	1.31165e-30	3.21918	up	4.24115e-11	2.70178	up	3.81251e-26	7.94352	up	4.65806e-18	6.09063	up	--	--	--	--	--	--	Domain of unknown function (DUF296)	Putative ripening-related protein 2 OS=Oryza sativa subsp. japonica OX=39947 GN=Os02g0637000 PE=3 SV=1	S	Function unknown	PREDICTED: putative ripening-related protein 1 [Ipomoea nil]	--	--	--	--	--	--	--	--	--	--
c102640.graph_c0	147	4.01	3.49	6.29	2.73	1.42	1.39	0.07	0	0	0.65	0.68	0.96	8.52	9.43	8.44	1.29992e-10	-2.32414	down	3.85563e-15	2.04904	up	4.1306e-09	5.18418	up	6.37775e-32	7.73994	up	[T]	Signal transduction mechanisms	Molecular Function: ubiquitin-protein transferase activity (GO:0004842);; Cellular Component: nucleus (GO:0005634);; Cellular Component: cytoplasm (GO:0005737);; Biological Process: protein ubiquitination (GO:0016567);;	--	[S]	Function unknown	U-box domain;; Armadillo/beta-catenin-like repeat;; Zinc-finger of the MIZ type in Nse subunit	U-box domain-containing protein 18 OS=Arabidopsis thaliana OX=3702 GN=PUB18 PE=1 SV=1	O	Posttranslational modification, protein turnover, chaperones	PREDICTED: U-box domain-containing protein 18-like [Ipomoea nil]	biological process: metabolic process (GO:0008152);; biological process: cellular process (GO:0009987);; molecular function: catalytic activity (GO:0003824);; cellular component: cell (GO:0005623);; cellular component: organelle (GO:0043226);; cellular component: cell part (GO:0044464)	--	1	c	(A)14gaatctgaagaaactatacaaagagataagttcgtgtgaaactatat(A)11	72	2345	2416	--	--
c102653.graph_c0	2599	341.84	253.93	268.6	1793.78	1346.17	1634.97	931.25	878.63	830.98	36.82	46.09	28.35	296.58	289.03	269.75	2.82737e-28	-2.44991	down	3.27121e-138	-2.57331	down	8.40275e-106	-4.42643	down	0	-2.39232	down	[Z]	Cytoskeleton	Molecular Function: ATP binding (GO:0005524);;	K10355|0|sly:101250165|K10355 actin, other eukaryote | (RefSeq) actin	[Z]	Cytoskeleton	Actin;; Late embryogenesis abundant protein	Actin-101 OS=Solanum tuberosum OX=4113 GN=AC101 PE=3 SV=1	Z	Cytoskeleton	PREDICTED: actin-101-like [Ipomoea nil]	molecular function: binding (GO:0005488)	--	1	p1	(T)13	13	277	289	TGCCTGGAATTATGTGTCTTG	58.637
c102691.graph_c1	1739	58.61	68.09	60.17	25.14	32.02	32.68	0.38	0.89	0.79	10.17	11.84	8.86	4.95	3.78	3.14	2.18801e-32	-2.46132	down	2.78672e-55	-3.23292	down	3.39677e-38	4.54554	up	6.37515e-15	2.46543	up	--	--	--	--	--	--	Protein of unknown function (DUF707)	--	S	Function unknown	PREDICTED: uncharacterized protein LOC109167169 isoform X1 [Ipomoea nil]	--	--	--	--	--	--	--	--	--	--
c102706.graph_c0	815	16.88	19.9	14.12	0.59	0.43	0.27	0.45	2.17	0.66	68.61	80.82	68.67	2.71	2.63	2.44	7.77085e-33	2.32785	up	2.65904e-13	2.46957	up	3.79231e-203	7.58057	up	3.88849e-18	2.13007	up	[HR]	Coenzyme transport and metabolism ;; General function prediction only	Cellular Component: Golgi apparatus (GO:0005794);; Biological Process: sucrose metabolic process (GO:0005985);; Molecular Function: sucrose synthase activity (GO:0016157);; Molecular Function: sucrose-phosphate synthase activity (GO:0046524);; Molecular Function: glutamine N-phenylacetyltransferase activity (GO:0047947);;	K00696|0|sot:102581151|K00696 sucrose-phosphate synthase [EC:2.4.1.14] | (RefSeq) probable sucrose-phosphate synthase 2	[M]	Cell wall/membrane/envelope biogenesis	Glycosyl transferases group 1;; Glycosyl transferases group 1;; Sucrose-6F-phosphate phosphohydrolase;; Sucrose synthase;; Glycosyl transferase 4-like domain;; Glycosyltransferase Family 4	Probable sucrose-phosphate synthase 2 OS=Craterostigma plantagineum OX=4153 GN=SPS2 PE=2 SV=1	M	Cell wall/membrane/envelope biogenesis	PREDICTED: probable sucrose-phosphate synthase 2 [Ipomoea nil]	cellular component: cell (GO:0005623);; cellular component: organelle (GO:0043226);; cellular component: cell part (GO:0044464);; biological process: metabolic process (GO:0008152);; biological process: cellular process (GO:0009987);; biological process: single-organism process (GO:0044699);; molecular function: catalytic activity (GO:0003824)	Starch and sucrose metabolism (ko00500)	--	--	--	--	--	--	--	--
c102898.graph_c0	34	0.92	1.06	1.06	1.07	0.94	0.8	2.56	2.55	2.53	26.77	11.84	39.11	26.7	24.74	25.11	1.59197e-32	4.652	up	1.9588e-124	4.54642	up	2.08588e-25	3.90696	up	2.85862e-164	3.29775	up	--	--	--	--	--	--	--	Interactor of constitutive active ROPs 3 OS=Arabidopsis thaliana OX=3702 GN=ICR3 PE=1 SV=1	S	Function unknown	PREDICTED: interactor of constitutive active ROPs 3-like [Ipomoea nil]	--	--	--	--	--	--	--	--	--	--
c102904.graph_c0	3	0.18	0	0	0.15	0.05	0	0.25	0.33	0.54	2.68	0.91	4.9	3.85	4.02	4.63	1.08065e-09	4.89035	up	3.26683e-15	5.37944	up	2.22627e-08	3.40483	up	2.22764e-18	3.52104	up	--	--	--	--	--	--	Zinc knuckle;; TIR domain;; TIR domain	Toll/interleukin-1 receptor-like protein OS=Arabidopsis thaliana OX=3702 GN=TIR PE=1 SV=1	S	Function unknown	PREDICTED: TMV resistance protein N-like [Ipomoea nil]	--	--	--	--	--	--	--	--	--	--
c102964.graph_c1	258	16.04	25.26	17.02	0.27	0.37	0.17	0	0	0.46	86.08	85.44	82.95	72.97	83.71	82.13	5.9713e-28	2.26703	up	9.31488e-97	7.5827	up	2.18571e-14	9.03856	up	2.91245e-14	7.69062	up	--	--	Molecular Function: lyase activity (GO:0016829);; Molecular Function: metal ion binding (GO:0046872);;	--	--	--	Terpene synthase family, metal binding domain;; Terpene synthase, N-terminal domain	(-)-germacrene D synthase OS=Vitis vinifera OX=29760 GN=VIT_19s0014g04930 PE=1 SV=1	S	Function unknown	PREDICTED: (-)-germacrene D synthase-like [Ipomoea nil]	molecular function: catalytic activity (GO:0003824);; molecular function: binding (GO:0005488)	--	2	p1	(A)15	15	2401	2415	TCATCAGACCAGCAAACACTG	59.889
c102980.graph_c0	61	7.42	10.2	8.84	1.06	1.04	3.77	3.36	1.82	2.04	116.69	106.18	94.96	38.01	32.95	30.81	3.88873e-71	3.84072	up	1.62143e-22	3.7907	up	4.04227e-102	6.29802	up	1.39092e-57	3.9095	up	--	--	--	--	--	--	Rapid ALkalinization Factor (RALF)	--	--	--	PREDICTED: uncharacterized protein LOC109180232 [Ipomoea nil]	--	--	--	--	--	--	--	--	--	--
c103031.graph_c0	18	0.6	0.81	0.55	0.64	0.28	0.15	0.16	0.52	0.53	50.67	10.98	86.71	79.69	78.53	73.38	1.37014e-14	5.53553	up	1.84574e-160	7.31726	up	4.23754e-17	7.09096	up	8.919e-196	7.41851	up	--	--	Molecular Function: catechol oxidase activity (GO:0004097);; Cellular Component: chloroplast thylakoid lumen (GO:0009543);; Biological Process: pigment biosynthetic process (GO:0046148);; Molecular Function: metal ion binding (GO:0046872);; Biological Process: oxidation-reduction process (GO:0055114);;	K00422|1.47625e-170|tcc:TCM_029923|K00422 polyphenol oxidase [EC:1.10.3.1] | (RefSeq) Larreatricin hydroxylase	--	--	Protein of unknown function (DUF_B2219);; Common central domain of tyrosinase;; Polyphenol oxidase middle domain	Polyphenol oxidase II, chloroplastic OS=Ipomoea batatas OX=4120 GN=co-2 PE=2 SV=2	S	Function unknown	polyphenol oxidase I [Ipomoea batatas]	biological process: metabolic process (GO:0008152);; biological process: single-organism process (GO:0044699);; molecular function: catalytic activity (GO:0003824);; cellular component: cell (GO:0005623);; cellular component: organelle (GO:0043226);; cellular component: organelle part (GO:0044422);; cellular component: cell part (GO:0044464);; molecular function: binding (GO:0005488)	Tyrosine metabolism (ko00350);; Isoquinoline alkaloid biosynthesis (ko00950)	--	--	--	--	--	--	--	--
c103065.graph_c0	95	5.09	5.26	6.73	4.72	3.9	6.34	3.93	3.23	4.88	18.84	14.38	18.66	20.76	20.57	20.01	5.367e-16	2.01083	up	1.34305e-33	2.11507	up	5.49309e-24	2.39873	up	2.09077e-80	2.49949	up	--	--	Biological Process: flavonoid biosynthetic process (GO:0009813);; Cellular Component: intracellular membrane-bounded organelle (GO:0043231);; Biological Process: flavonoid glucuronidation (GO:0052696);; Molecular Function: quercetin 3-O-glucosyltransferase activity (GO:0080043);; Molecular Function: quercetin 7-O-glucosyltransferase activity (GO:0080044);; Biological Process: (-)-secologanin bios…	--	[GC]	--	UDP-glucoronosyl and UDP-glucosyl transferase	7-deoxyloganetic acid glucosyltransferase OS=Catharanthus roseus OX=4058 GN=UGT709C2 PE=1 SV=1	S	Function unknown	PREDICTED: 7-deoxyloganetic acid glucosyltransferase-like [Ipomoea nil]	biological process: metabolic process (GO:0008152);; cellular component: cell (GO:0005623);; cellular component: organelle (GO:0043226);; cellular component: cell part (GO:0044464);; biological process: cellular process (GO:0009987);; biological process: single-organism process (GO:0044699);; molecular function: catalytic activity (GO:0003824)	--	--	--	--	--	--	--	--	--
c103074.graph_c0	99	16.1	3.54	10.76	3.08	0.57	1.71	1.31	0.23	1.69	56.78	74	50.94	70.72	68.15	64.1	1.40393e-09	2.69072	up	1.07325e-63	4.9583	up	1.18866e-48	6.40858	up	1.54945e-71	5.95752	up	--	--	--	--	--	--	Auxin responsive protein	Auxin-responsive protein SAUR66 OS=Arabidopsis thaliana OX=3702 GN=SAUR66 PE=2 SV=1	S	Function unknown	PREDICTED: auxin-responsive protein SAUR68-like [Ipomoea nil]	--	--	--	--	--	--	--	--	--	--
c103187.graph_c0	13	0.69	0.93	0.28	0	0.23	0	1.19	0.75	1.87	53.87	21.58	57.65	10.58	10.15	10.96	2.02076e-41	6.02321	up	1.85759e-26	6.34324	up	3.31707e-39	5.64975	up	4.42972e-34	3.03424	up	--	--	Molecular Function: binding (GO:0005488);;	--	--	--	Myb-like DNA-binding domain	Transcription factor KUA1 OS=Arabidopsis thaliana OX=3702 GN=KUA1 PE=1 SV=1	K	Transcription	PREDICTED: transcription factor MYB1R1-like [Ipomoea nil]	molecular function: binding (GO:0005488)	--	1	p3	(ATG)7	21	1174	1194	AGTTCAACCCCAAAAAGCCT	59.976
c103218.graph_c0	40	2.84	2.5	2.08	2.91	1.98	2.66	2.75	4.4	2.57	9.71	6.33	13.03	18.65	15.32	19.26	1.44954e-08	2.10921	up	4.39857e-33	2.83979	up	2.0949e-11	2.25732	up	9.66555e-46	2.64883	up	--	--	--	--	[T]	Signal transduction mechanisms	--	Probable disease resistance RPP8-like protein 2 OS=Arabidopsis thaliana OX=3702 GN=RPP8L2 PE=3 SV=1	S	Function unknown	PREDICTED: disease resistance protein RPP8-like [Ipomoea nil]	--	--	--	--	--	--	--	--	--	--
c103345.graph_c0	973	34.57	39.59	54.86	29.54	18.55	11.79	0.06	0.11	0.2	8.19	9.58	4.9	1.38	1.16	1.13	2.12084e-12	-2.22977	down	3.38882e-38	-4.12989	down	4.03982e-29	6.5168	up	5.86801e-08	3.17612	up	--	--	--	--	--	--	WRKY DNA -binding domain	WRKY transcription factor 6 OS=Arabidopsis thaliana OX=3702 GN=WRKY6 PE=1 SV=1	K	Transcription	PREDICTED: probable WRKY transcription factor 31 isoform X1 [Ipomoea nil]	--	--	2	p3	(GGC)5	15	340	354	CCGGGAAACTGCTAGTCTTG	59.869
c103461.graph_c0	17	0.73	1.26	0.4	1.62	1.76	1.79	6.45	6.22	7.64	92.53	39.89	139.1	87.39	78.7	78.99	5.95702e-48	6.73846	up	1.06031e-250	5.55594	up	1.13467e-37	4.86582	up	0	4.17818	up	--	--	Biological Process: cutin biosynthetic process (GO:0010143);; Cellular Component: integral component of membrane (GO:0016021);; Biological Process: dephosphorylation (GO:0016311);; Molecular Function: phosphatase activity (GO:0016791);; Molecular Function: glycerol-3-phosphate 2-O-acyltransferase activity (GO:0090447);;	K13508|1.77737e-106|spen:107007787|K13508 glycerol-3-phosphate acyltransferase [EC:2.3.1.15] | (RefSeq) glycerol-3-phosphate 2-O-acyltransferase 4	--	--	haloacid dehalogenase-like hydrolase	Glycerol-3-phosphate 2-O-acyltransferase 4 OS=Arabidopsis thaliana OX=3702 GN=GPAT4 PE=1 SV=1	I	Lipid transport and metabolism	PREDICTED: glycerol-3-phosphate 2-O-acyltransferase 4 [Ipomoea nil]	biological process: metabolic process (GO:0008152);; cellular component: membrane (GO:0016020);; cellular component: membrane part (GO:0044425);; biological process: cellular process (GO:0009987);; molecular function: catalytic activity (GO:0003824)	Glycerolipid metabolism (ko00561);; Glycerophospholipid metabolism (ko00564)	4	p1	(T)10	10	2009	2018	AGGCAGTCCGTATTTGTTGC	60.14
c103466.graph_c1	338	16.95	15.41	13.94	2.16	1.35	0.56	0	0	0	60.51	75.09	47.74	18.23	16.56	15.23	3.65508e-19	2.17042	up	2.945e-30	3.4557	up	3.31383e-23	12.2261	up	2.43453e-21	9.04211	up	[G]	Carbohydrate transport and metabolism	Cellular Component: integral component of plasma membrane (GO:0005887);; Biological Process: water transport (GO:0006833);; Cellular Component: plant-type vacuole membrane (GO:0009705);; Biological Process: cellular water homeostasis (GO:0009992);; Molecular Function: water channel activity (GO:0015250);; Molecular Function: glycerol channel activity (GO:0015254);; Biological Process: glycerol tr…	K09866|3.56018e-116|sly:101252233|K09866 aquaporin-4 | (RefSeq) probable aquaporin TIP1-2	[G]	Carbohydrate transport and metabolism	Major intrinsic protein	Probable aquaporin PIP1-2 OS=Oryza sativa subsp. japonica OX=39947 GN=PIP1-2 PE=2 SV=3	G	Carbohydrate transport and metabolism	PREDICTED: lens fiber major intrinsic protein-like [Ipomoea nil]	cellular component: cell (GO:0005623);; cellular component: membrane (GO:0016020);; cellular component: membrane part (GO:0044425);; cellular component: cell part (GO:0044464);; biological process: single-organism process (GO:0044699);; biological process: localization (GO:0051179);; cellular component: organelle (GO:0043226);; cellular component: organelle part (GO:0044422);; biological process:…	--	1	p1	(A)14	14	182	195	CGGCCTTCACAAACTTCTCT	59.473
c103531.graph_c0	31	0.84	0.69	0.73	0.02	0.09	0.1	0	0	0	41.67	23.28	57.76	1.23	1.79	1.63	7.09453e-75	5.99548	up	4.45269e-14	4.18976	up	2.27664e-26	12.8536	up	2.05607e-12	7.31206	up	--	--	Cellular Component: endosome (GO:0005768);; Cellular Component: trans-Golgi network (GO:0005802);; Molecular Function: protein dimerization activity (GO:0046983);;	--	--	--	GDP-fucose protein O-fucosyltransferase	O-fucosyltransferase 27 OS=Arabidopsis thaliana OX=3702 GN=OFUT27 PE=2 SV=1	S	Function unknown	PREDICTED: uncharacterized protein LOC109180341 [Ipomoea nil]	cellular component: cell (GO:0005623);; cellular component: organelle (GO:0043226);; cellular component: cell part (GO:0044464);; cellular component: organelle part (GO:0044422);; molecular function: binding (GO:0005488)	--	--	--	--	--	--	--	--	--
c103536.graph_c0	13026	318.34	478.64	410.14	9.98	6.42	6.71	0.2	0.26	3.08	44.79	85.65	32.63	36.82	34.87	30.99	2.43004e-13	-2.6347	down	4.53858e-30	2.00991	up	4.71382e-07	5.67199	up	3.63519e-05	4.14782	up	--	--	Cellular Component: chloroplast thylakoid (GO:0009534);; Cellular Component: chloroplast stroma (GO:0009570);; Molecular Function: linoleate 13S-lipoxygenase activity (GO:0016165);; Biological Process: oxylipin biosynthetic process (GO:0031408);; Molecular Function: metal ion binding (GO:0046872);; Biological Process: oxidation-reduction process (GO:0055114);;	K00454|0|sot:102596456|K00454 lipoxygenase [EC:1.13.11.12] | (RefSeq) linoleate 13S-lipoxygenase 2-1, chloroplastic-like	--	--	Lipoxygenase;; PLAT/LH2 domain	Linoleate 13S-lipoxygenase 2-1, chloroplastic OS=Solanum tuberosum OX=4113 GN=LOX2.1 PE=1 SV=1	S	Function unknown	PREDICTED: linoleate 13S-lipoxygenase 2-1, chloroplastic [Ipomoea nil]	cellular component: cell (GO:0005623);; cellular component: organelle (GO:0043226);; cellular component: organelle part (GO:0044422);; cellular component: cell part (GO:0044464);; biological process: metabolic process (GO:0008152);; biological process: single-organism process (GO:0044699);; molecular function: catalytic activity (GO:0003824);; biological process: cellular process (GO:0009987);; m…	Linoleic acid metabolism (ko00591);; alpha-Linolenic acid metabolism (ko00592)	--	--	--	--	--	--	--	--
c103543.graph_c0	0	0	0	0	0	0	0.04	0	0	0	4.52	0.89	7.74	17.22	15.01	16.17	1.10526e-14	6.97435	up	1.50127e-28	8.75552	up	1.80847e-10	9.10609	up	9.78765e-25	9.56563	up	--	--	Biological Process: metabolic process (GO:0008152);; Cellular Component: plastid (GO:0009536);; Molecular Function: oxidoreductase activity (GO:0016491);;	K00422|3.79539e-164|tcc:TCM_029922|K00422 polyphenol oxidase [EC:1.10.3.1] | (RefSeq) hypothetical protein	--	--	Protein of unknown function (DUF_B2219);; Common central domain of tyrosinase;; Polyphenol oxidase middle domain	Polyphenol oxidase I, chloroplastic OS=Ipomoea batatas OX=4120 GN=co-1 PE=1 SV=1	--	--	PREDICTED: polyphenol oxidase I, chloroplastic-like [Ipomoea nil]	biological process: metabolic process (GO:0008152);; cellular component: cell (GO:0005623);; cellular component: organelle (GO:0043226);; cellular component: cell part (GO:0044464);; biological process: single-organism process (GO:0044699);; molecular function: catalytic activity (GO:0003824)	Tyrosine metabolism (ko00350);; Isoquinoline alkaloid biosynthesis (ko00950)	--	--	--	--	--	--	--	--
c103655.graph_c0	395	10.84	13.13	17.7	16.18	19.25	14.86	16.5	14.81	14.98	101.73	29.92	147.29	114.22	111.49	117.83	8.54277e-10	2.77579	up	9.05388e-88	2.52551	up	2.80135e-12	3.11885	up	0	2.8689	up	[E]	Amino acid transport and metabolism	Cellular Component: cytoplasm (GO:0005737);; Biological Process: L-phenylalanine catabolic process (GO:0006559);; Biological Process: cinnamic acid biosynthetic process (GO:0009800);; Molecular Function: phenylalanine ammonia-lyase activity (GO:0045548);;	K10775|0|tcc:TCM_022179|K10775 phenylalanine ammonia-lyase [EC:4.3.1.24] | (RefSeq) PHE ammonia lyase 1	[Q]	Secondary metabolites biosynthesis, transport and catabolism	Aromatic amino acid lyase	Phenylalanine ammonia-lyase OS=Nicotiana tabacum OX=4097 GN=TPA1 PE=2 SV=1	E	Amino acid transport and metabolism	PREDICTED: phenylalanine ammonia-lyase G4-like [Ipomoea nil]	cellular component: cell (GO:0005623);; cellular component: cell part (GO:0044464);; biological process: metabolic process (GO:0008152);; biological process: cellular process (GO:0009987);; biological process: single-organism process (GO:0044699);; molecular function: catalytic activity (GO:0003824)	Phenylalanine metabolism (ko00360);; Phenylpropanoid biosynthesis (ko00940)	--	--	--	--	--	--	--	--
c103707.graph_c0	13	1.25	0.45	0.41	1.84	2.35	0.43	0.21	0	0	23.4	17.66	28.56	35.97	40.04	38.19	9.99636e-29	4.98119	up	5.47678e-50	4.40644	up	9.55645e-23	8.56066	up	7.89449e-33	8.52922	up	--	--	Biological Process: flavonoid biosynthetic process (GO:0009813);; Cellular Component: intracellular membrane-bounded organelle (GO:0043231);; Biological Process: flavonoid glucuronidation (GO:0052696);; Molecular Function: quercetin 3-O-glucosyltransferase activity (GO:0080043);; Molecular Function: quercetin 7-O-glucosyltransferase activity (GO:0080044);;	--	[GC]	--	UDP-glucoronosyl and UDP-glucosyl transferase	7-deoxyloganetin glucosyltransferase OS=Gardenia jasminoides OX=114476 GN=UGT85A24 PE=1 SV=1	S	Function unknown	PREDICTED: 7-deoxyloganetin glucosyltransferase-like isoform X1 [Ipomoea nil]	biological process: metabolic process (GO:0008152);; cellular component: cell (GO:0005623);; cellular component: organelle (GO:0043226);; cellular component: cell part (GO:0044464);; biological process: cellular process (GO:0009987);; biological process: single-organism process (GO:0044699);; molecular function: catalytic activity (GO:0003824)	--	--	--	--	--	--	--	--	--
c103711.graph_c0	31	1.24	1.39	1.18	0.26	0.43	0	2.89	2.86	2.91	16.57	5.45	24.83	20.6	20.9	22.79	1.26576e-13	3.41019	up	2.87079e-54	5.77313	up	5.70716e-11	2.93705	up	4.4973e-66	2.70545	up	[T]	Signal transduction mechanisms	Molecular Function: protein serine/threonine kinase activity (GO:0004674);; Molecular Function: ATP binding (GO:0005524);; Cellular Component: plasma membrane (GO:0005886);; Biological Process: protein phosphorylation (GO:0006468);; Cellular Component: integral component of membrane (GO:0016021);;	--	--	--	Protein tyrosine kinase;; Protein kinase domain	LRR receptor kinase BAK1 OS=Oryza sativa subsp. japonica OX=39947 GN=BAK1 PE=1 SV=1	S	Function unknown	PREDICTED: probable leucine-rich repeat receptor-like protein kinase At5g63930 [Ipomoea nil]	biological process: metabolic process (GO:0008152);; biological process: cellular process (GO:0009987);; molecular function: catalytic activity (GO:0003824);; molecular function: binding (GO:0005488);; cellular component: cell (GO:0005623);; cellular component: membrane (GO:0016020);; cellular component: cell part (GO:0044464);; cellular component: membrane part (GO:0044425)	--	--	--	--	--	--	--	--	--
c103851.graph_c0	29	1.29	2.66	2.02	3.25	2.7	5.3	5.15	6.01	5.11	20.75	10	23.25	17.67	17.26	17.4	4.33918e-15	2.89686	up	6.70323e-20	2.38734	up	1.69304e-21	2.8249	up	5.54085e-30	2.00868	up	[L]	Replication, recombination and repair	Molecular Function: DNA clamp loader activity (GO:0003689);; Cellular Component: DNA replication factor C complex (GO:0005663);; Biological Process: DNA-dependent DNA replication (GO:0006261);;	--	[L]	Replication, recombination and repair	DNA polymerase III, delta subunit;; ATPase family associated with various cellular activities (AAA);; Holliday junction DNA helicase ruvB N-terminus	Protein STICHEL-like 2 OS=Arabidopsis thaliana OX=3702 GN=At4g24790 PE=3 SV=1	L	Replication, recombination and repair	PREDICTED: protein STICHEL-like 2 isoform X2 [Ipomoea nil]	molecular function: catalytic activity (GO:0003824);; molecular function: binding (GO:0005488);; cellular component: cell (GO:0005623);; cellular component: macromolecular complex (GO:0032991);; cellular component: organelle (GO:0043226);; cellular component: organelle part (GO:0044422);; cellular component: cell part (GO:0044464);; biological process: metabolic process (GO:0008152);; biological …	--	--	--	--	--	--	--	--	--
c103902.graph_c0	20954	914.62	876.54	1473.18	87.57	75.81	134.87	7.38	8.26	20.85	44.46	15.11	37.57	722.88	760.54	668.7	2.05025e-32	-4.68625	down	3.43918e-64	2.99787	up	1.01103e-06	2.37986	up	2.72398e-42	5.95165	up	[O]	Posttranslational modification, protein turnover, chaperones	Cellular Component: cytoplasm (GO:0005737);;	K13993|2.35369e-57|vvi:100245734|K13993 HSP20 family protein | (RefSeq) 17.3 kDa class II heat shock protein	[O]	Posttranslational modification, protein turnover, chaperones	Hsp20/alpha crystallin family	17.2 kDa class II heat shock protein OS=Ipomoea nil OX=35883 GN=SHSP-1 PE=2 SV=1	O	Posttranslational modification, protein turnover, chaperones	PREDICTED: 17.2 kDa class II heat shock protein-like [Ipomoea nil]	cellular component: cell (GO:0005623);; cellular component: cell part (GO:0044464)	Protein processing in endoplasmic reticulum (ko04141)	4	p1	(A)11	11	1583	1593	CAGTTGTGGCGCGTATCTAA	59.895
c103914.graph_c0	1	0.03	0.64	0.6	0.53	0.06	0.26	0	0	0	3.65	0.78	6.09	6.89	5.06	6.57	0.000581234	2.68244	up	4.86414e-18	3.86527	up	1.29339e-09	8.77171	up	1.79948e-16	8.17929	up	--	--	Molecular Function: iron ion binding (GO:0005506);; Biological Process: fatty acid biosynthetic process (GO:0006633);; Cellular Component: integral component of membrane (GO:0016021);; Molecular Function: oxidoreductase activity (GO:0016491);; Biological Process: oxidation-reduction process (GO:0055114);;	K15404|0|vvi:100854413|K15404 aldehyde decarbonylase [EC:4.1.99.5] | (RefSeq) protein ECERIFERUM 1-like	--	--	WAX2 C-terminal domain;; Fatty acid hydroxylase superfamily	Protein ECERIFERUM 1 OS=Arabidopsis thaliana OX=3702 GN=CER1 PE=1 SV=1	--	--	PREDICTED: protein ECERIFERUM 1-like [Ipomoea nil]	molecular function: binding (GO:0005488);; biological process: metabolic process (GO:0008152);; biological process: cellular process (GO:0009987);; biological process: single-organism process (GO:0044699);; cellular component: membrane (GO:0016020);; cellular component: membrane part (GO:0044425);; molecular function: catalytic activity (GO:0003824)	Cutin, suberine and wax biosynthesis (ko00073)	--	--	--	--	--	--	--	--
c104117.graph_c0	383	18.31	13.58	13.79	11.27	9.6	9.77	7.23	4.49	9.01	184.75	60.86	204.5	41.3	46.13	42.37	7.48503e-19	3.58656	up	1.33589e-61	2.2606	up	1.02266e-46	6.06482	up	5.03483e-178	3.7058	up	[QV]	Secondary metabolites biosynthesis, transport and catabolism ;; Defense mechanisms	Molecular Function: monooxygenase activity (GO:0004497);; Molecular Function: iron ion binding (GO:0005506);; Cellular Component: integral component of membrane (GO:0016021);; Molecular Function: oxidoreductase activity, acting on paired donors, with incorporation or reduction of molecular oxygen (GO:0016705);; Molecular Function: heme binding (GO:0020037);; Biological Process: oxidation-reductio…	K05280|0|vvi:100232999|K05280 flavonoid 3'-monooxygenase [EC:1.14.13.21] | (RefSeq) F3'H, VvF3'h3, VvF3'h4; flavonoid 3' hydroxylase	[Q]	Secondary metabolites biosynthesis, transport and catabolism	Cytochrome P450	Flavonoid 3&apos;-monooxygenase OS=Petunia hybrida OX=4102 GN=CYP75B2 PE=2 SV=1	Q	Secondary metabolites biosynthesis, transport and catabolism	flavonoid 3&apos;-hydroxylase [Ipomoea batatas]	biological process: metabolic process (GO:0008152);; biological process: single-organism process (GO:0044699);; molecular function: catalytic activity (GO:0003824);; molecular function: binding (GO:0005488);; cellular component: membrane (GO:0016020);; cellular component: membrane part (GO:0044425)	Flavonoid biosynthesis (ko00941);; Flavone and flavonol biosynthesis (ko00944)	--	--	--	--	--	--	--	--
c104132.graph_c0	7	0.15	0.3	0.25	0.43	0.33	0.36	2.1	2.15	1.56	5.45	1.37	9.53	10.8	10.05	10.86	1.39858e-13	4.34243	up	2.21777e-74	4.60348	up	0.000364376	2.00812	up	1.54788e-64	2.41159	up	[K]	Transcription	Molecular Function: G-protein coupled receptor kinase activity (GO:0004703);; Molecular Function: ATP binding (GO:0005524);; Biological Process: protein phosphorylation (GO:0006468);; Cellular Component: integral component of membrane (GO:0016021);; Molecular Function: 2-alkenal reductase [NAD(P)] activity (GO:0032440);; Biological Process: oxidation-reduction process (GO:0055114);;	--	--	--	Leucine rich repeat;; Protein tyrosine kinase;; Protein kinase domain;; Leucine Rich repeats (2 copies);; Leucine Rich Repeat;; Leucine rich repeat N-terminal domain;; Leucine Rich repeat	Probable LRR receptor-like serine/threonine-protein kinase IRK OS=Arabidopsis thaliana OX=3702 GN=IRK PE=1 SV=1	S	Function unknown	PREDICTED: probable LRR receptor-like serine/threonine-protein kinase IRK [Ipomoea nil]	biological process: metabolic process (GO:0008152);; biological process: cellular process (GO:0009987);; molecular function: catalytic activity (GO:0003824);; molecular function: binding (GO:0005488);; cellular component: membrane (GO:0016020);; cellular component: membrane part (GO:0044425);; biological process: single-organism process (GO:0044699)	--	--	--	--	--	--	--	--	--
c104170.graph_c0	338	11.87	5.89	6.33	9.68	9.86	11.85	16.17	17.25	16.69	86.09	21	137.57	75.6	69.5	65.83	1.23872e-05	3.17434	up	1.29282e-132	2.64972	up	7.09242e-09	2.96007	up	1.18445e-210	2.17082	up	[G]	Carbohydrate transport and metabolism	Cellular Component: endosome (GO:0005768);; Cellular Component: trans-Golgi network (GO:0005802);; Cellular Component: integral component of membrane (GO:0016021);; Molecular Function: substrate-specific transmembrane transporter activity (GO:0022891);; Biological Process: transmembrane transport (GO:0055085);;	--	[R]	General function prediction only	Sugar (and other) transporter;; Major Facilitator Superfamily;; Sugar (and other) transporter;; Sugar (and other) transporter	Probable plastidic glucose transporter 2 OS=Arabidopsis thaliana OX=3702 GN=At1g67300 PE=2 SV=1	G	Carbohydrate transport and metabolism	PREDICTED: probable plastidic glucose transporter 2 [Ipomoea nil]	cellular component: cell (GO:0005623);; cellular component: organelle (GO:0043226);; cellular component: cell part (GO:0044464);; cellular component: organelle part (GO:0044422);; cellular component: membrane (GO:0016020);; cellular component: membrane part (GO:0044425);; biological process: localization (GO:0051179);; molecular function: transporter activity (GO:0005215)	--	1	p1	(T)10	10	2433	2442	GTGGAATGGAAGGTGGCTAA	59.933
c104250.graph_c0	0	0	0	0	0.15	0	0.11	12.8	9.82	12.1	1.96	0.85	1.44	1.98	1.09	1.9	4.56928e-09	5.5638	up	1.21354e-07	3.72856	up	5.0403e-19	-2.32304	down	7.33892e-29	-2.39732	down	--	--	--	K07199|1.63366e-32|sind:105170737|K07199 5'-AMP-activated protein kinase, regulatory beta subunit | (RefSeq) SNF1-related protein kinase regulatory subunit beta-3-like	[G]	Carbohydrate transport and metabolism	5'-AMP-activated protein kinase beta subunit, interaction domain	SNF1-related protein kinase regulatory subunit beta-3 OS=Arabidopsis thaliana OX=3702 GN=KINB3 PE=1 SV=1	S	Function unknown	PREDICTED: SNF1-related protein kinase regulatory subunit beta-3 [Ipomoea nil]	--	--	1	p1	(A)10	10	2575	2584	ATTTCGCCTGCAAATTCAAA	60.568
c104277.graph_c0	0	0	0.19	0.04	8.29	5.72	4.36	0.06	0.26	0	2.56	2.65	2.27	1.18	1.63	1.65	1.40539e-14	4.9533	up	3.88997e-12	-2.16715	down	3.71029e-16	5.46829	up	1.7827e-09	3.97869	up	[O]	Posttranslational modification, protein turnover, chaperones	Molecular Function: serine-type endopeptidase activity (GO:0004252);; Biological Process: proteolysis (GO:0006508);;	--	--	--	Subtilase family;; Peptidase inhibitor I9;; Subtilase family;; Peptidase inhibitor I9	Subtilisin-like protease SBT1.7 OS=Arabidopsis thaliana OX=3702 GN=SBT1.7 PE=1 SV=1	O	Posttranslational modification, protein turnover, chaperones	PREDICTED: subtilisin-like protease SBT1.9 [Ipomoea nil]	biological process: metabolic process (GO:0008152);; molecular function: catalytic activity (GO:0003824)	--	--	--	--	--	--	--	--	--
c104310.graph_c1	422	32.87	28.49	29.68	29.36	20.37	24.04	10.07	9.84	9.28	130.1	66.08	159.64	83.03	86.3	80.28	1.56622e-14	2.54188	up	4.81292e-140	3.69782	up	7.23301e-59	5.31889	up	5.93746e-234	3.87188	up	[E]	Amino acid transport and metabolism	--	K16296|1.4271e-141|spen:107018169|K16296 serine carboxypeptidase-like clade I [EC:3.4.16.-] | (RefSeq) serine carboxypeptidase-like 12	[OE]	--	Serine carboxypeptidase;; Serine carboxypeptidase	Serine carboxypeptidase-like 10 OS=Arabidopsis thaliana OX=3702 GN=SCPL10 PE=2 SV=1	E	Amino acid transport and metabolism	PREDICTED: serine carboxypeptidase-like 2 [Ipomoea nil]	--	--	--	--	--	--	--	--	--	--
c104376.graph_c0	1218	106.84	123.93	90.56	3.98	2.42	4.81	0	0	0.61	697.12	738.95	584.36	70.19	60.48	59.68	2.85889e-47	2.84572	up	1.13509e-78	3.89739	up	3.92353e-20	11.0024	up	4.19339e-08	6.26279	up	[J]	Translation, ribosomal structure and biogenesis	Cellular Component: plastid chromosome (GO:0009508);; Biological Process: response to abscisic acid (GO:0009737);; Biological Process: photosynthetic electron transport in photosystem I (GO:0009773);; Cellular Component: chloroplast envelope (GO:0009941);; Cellular Component: integral component of membrane (GO:0016021);; Cellular Component: chloroplast photosystem I (GO:0030093);;	--	--	--	--	Protein CURVATURE THYLAKOID 1B, chloroplastic OS=Arabidopsis thaliana OX=3702 GN=CURT1B PE=1 SV=2	S	Function unknown	PREDICTED: protein CURVATURE THYLAKOID 1B, chloroplastic [Ipomoea nil]	cellular component: cell (GO:0005623);; cellular component: nucleoid (GO:0009295);; cellular component: organelle (GO:0043226);; cellular component: organelle part (GO:0044422);; cellular component: cell part (GO:0044464);; biological process: response to stimulus (GO:0050896);; biological process: metabolic process (GO:0008152);; biological process: cellular process (GO:0009987);; biological pro…	--	1	c	(A)15gaggataaaatataatt(A)10	42	698	739	CATGCATGTAAACGGAAACAA	59.476
c104438.graph_c0	91	2.41	2.02	1.85	1.95	1.59	1.17	0.81	0.73	0.8	7.5	4.42	12.32	10.75	10.57	10.72	4.35084e-08	2.06689	up	7.38646e-36	2.58146	up	2.51245e-25	3.92355	up	4.68151e-86	3.77242	up	--	--	Cellular Component: integral component of membrane (GO:0016021);; Biological Process: transmembrane transport (GO:0055085);;	--	[T]	Signal transduction mechanisms	OPT oligopeptide transporter protein	Oligopeptide transporter 7 OS=Arabidopsis thaliana OX=3702 GN=OPT7 PE=2 SV=1	S	Function unknown	PREDICTED: oligopeptide transporter 7-like [Ipomoea nil]	cellular component: membrane (GO:0016020);; cellular component: membrane part (GO:0044425);; biological process: localization (GO:0051179)	--	1	p2	(AG)9	18	44	61	TTGGCAGGCAGTTAATAGGA	58.387
c104532.graph_c0	0	0	0	0	0	0	0	0.2	0.14	0.23	5.99	2.84	12.95	13.45	13.73	12.01	7.60557e-20	7.75741	up	1.13631e-22	9.00136	up	2.95818e-21	5.67113	up	3.41687e-62	5.96884	up	[DPM]	Cell cycle control, cell division, chromosome partitioning ;; Inorganic ion transport and metabolism ;; Cell wall/membrane/envelope biogenesis	Molecular Function: copper ion binding (GO:0005507);; Biological Process: lignin catabolic process (GO:0046274);; Cellular Component: apoplast (GO:0048046);; Molecular Function: hydroquinone:oxygen oxidoreductase activity (GO:0052716);; Biological Process: oxidation-reduction process (GO:0055114);;	K05909|0|sind:105174467|K05909 laccase [EC:1.10.3.2] | (RefSeq) laccase-17-like	[Q]	Secondary metabolites biosynthesis, transport and catabolism	Multicopper oxidase;; Multicopper oxidase;; Multicopper oxidase	Laccase-17 OS=Arabidopsis thaliana OX=3702 GN=LAC17 PE=2 SV=1	Q	Secondary metabolites biosynthesis, transport and catabolism	PREDICTED: laccase-17-like [Ipomoea nil]	molecular function: binding (GO:0005488);; biological process: metabolic process (GO:0008152);; biological process: cellular process (GO:0009987);; biological process: single-organism process (GO:0044699);; cellular component: extracellular region (GO:0005576);; molecular function: catalytic activity (GO:0003824)	--	--	--	--	--	--	--	--	--
c104540.graph_c1	57	2.32	1.2	1.13	1	0.78	1.2	1.76	3.3	3.63	13.06	12.52	22.12	30.42	29.48	26.74	2.24444e-23	3.52907	up	6.50798e-109	4.76195	up	1.57993e-21	3.01294	up	1.11341e-40	3.28457	up	[G]	Carbohydrate transport and metabolism	Molecular Function: polygalacturonase activity (GO:0004650);; Cellular Component: extracellular region (GO:0005576);; Biological Process: carbohydrate metabolic process (GO:0005975);; Biological Process: cell wall organization (GO:0071555);;	--	--	--	Pectate lyase superfamily protein	Probable polygalacturonase OS=Vitis vinifera OX=29760 GN=GSVIVT00026920001 PE=1 SV=1	M	Cell wall/membrane/envelope biogenesis	PREDICTED: probable polygalacturonase [Ipomoea nil]	molecular function: catalytic activity (GO:0003824);; cellular component: extracellular region (GO:0005576);; biological process: metabolic process (GO:0008152);; biological process: cellular process (GO:0009987);; biological process: cellular component organization or biogenesis (GO:0071840)	--	1	p2	(GA)7	14	2046	2059	--	--
c104580.graph_c0	9591	145.49	133.79	126.1	36.94	35.46	25.84	4.31	4.83	4.96	788.62	533.22	1075.96	283.4	269.76	258.3	1.24754e-27	2.71878	up	7.19414e-99	2.8706	up	4.1331e-261	7.96043	up	0	5.8326	up	[H]	Coenzyme transport and metabolism	Cellular Component: mitochondrion (GO:0005739);; Cellular Component: chloroplast (GO:0009507);; Biological Process: chlorophyll biosynthetic process (GO:0015995);; Molecular Function: magnesium chelatase activity (GO:0016851);;	K03403|0|sind:105159758|K03403 magnesium chelatase subunit H [EC:6.6.1.1] | (RefSeq) magnesium-chelatase subunit ChlH, chloroplastic	--	--	CobN/Magnesium Chelatase;; Domain of unknown function (DUF3479)	Magnesium-chelatase subunit ChlH, chloroplastic OS=Arabidopsis thaliana OX=3702 GN=CHLH PE=1 SV=1	H	Coenzyme transport and metabolism	PREDICTED: magnesium-chelatase subunit ChlH, chloroplastic [Ipomoea nil]	cellular component: cell (GO:0005623);; cellular component: organelle (GO:0043226);; cellular component: cell part (GO:0044464);; biological process: metabolic process (GO:0008152);; biological process: cellular process (GO:0009987);; biological process: single-organism process (GO:0044699);; molecular function: catalytic activity (GO:0003824)	Porphyrin and chlorophyll metabolism (ko00860)	1	p1	(A)10	10	4383	4392	GTCTTGGTTTTGGGGAGTGA	59.943
c104625.graph_c0	5	0.14	0.24	0.33	1.25	0.47	0.92	0.9	0.92	0.52	2.15	1.31	3.49	4.52	4.04	4.34	1.34649e-09	3.49725	up	4.64085e-14	2.16424	up	1.22936e-06	2.30831	up	1.51462e-25	2.49927	up	--	--	--	--	[R]	General function prediction only	--	--	S	Function unknown	PREDICTED: uncharacterized protein LOC109181388 isoform X2 [Ipomoea nil]	--	--	--	--	--	--	--	--	--	--
c104770.graph_c1	42	2.1	1.5	1.96	0.15	0.61	0.12	0	0	0	13.5	5.13	17.55	24.07	24.52	24.01	2.87642e-10	2.77381	up	9.78023e-61	5.98216	up	9.64045e-14	10.0412	up	6.26051e-25	9.59278	up	[IR]	Lipid transport and metabolism ;; General function prediction only	Molecular Function: hydrolase activity, acting on ester bonds (GO:0016788);;	--	--	--	GDSL-like Lipase/Acylhydrolase	GDSL esterase/lipase At3g48460 OS=Arabidopsis thaliana OX=3702 GN=At3g48460 PE=2 SV=1	S	Function unknown	PREDICTED: GDSL esterase/lipase At3g48460-like [Ipomoea nil]	molecular function: catalytic activity (GO:0003824)	--	--	--	--	--	--	--	--	--
c104788.graph_c0	42	0.69	0.33	0.3	0.43	0.17	0.19	0.07	0.02	0.02	3.66	2.65	4.09	3.03	2.46	2.76	1.24014e-15	3.0779	up	4.45733e-19	3.1598	up	1.01699e-34	6.96188	up	4.2582e-29	5.91421	up	[K]	Transcription	Molecular Function: protein serine/threonine kinase activity (GO:0004674);; Molecular Function: ATP binding (GO:0005524);; Biological Process: protein phosphorylation (GO:0006468);; Cellular Component: integral component of membrane (GO:0016021);;	--	--	--	Leucine rich repeat;; Leucine Rich repeats (2 copies);; Protein kinase domain;; Protein tyrosine kinase;; Leucine Rich Repeat;; Leucine rich repeat N-terminal domain;; Protein tyrosine kinase	LRR receptor-like serine/threonine-protein kinase OS=Arabidopsis thaliana OX=3702 GN=RGI3 PE=1 SV=1	S	Function unknown	PREDICTED: probable LRR receptor-like serine/threonine-protein kinase At4g26540 [Ipomoea nil]	biological process: metabolic process (GO:0008152);; biological process: cellular process (GO:0009987);; molecular function: catalytic activity (GO:0003824);; molecular function: binding (GO:0005488);; cellular component: membrane (GO:0016020);; cellular component: membrane part (GO:0044425)	--	--	--	--	--	--	--	--	--
c104942.graph_c0	683	53.51	35.73	32.71	25.2	22.58	22.74	52.34	56.18	51.46	993.6	174.37	1338.63	993.47	912.37	850.69	2.9524e-07	3.62932	up	0	4.5832	up	1.28171e-11	3.62118	up	0	3.39368	up	[C]	Energy production and conversion	Biological Process: photosynthesis (GO:0015979);; Biological Process: chlorophyll biosynthetic process (GO:0015995);; Molecular Function: oxidoreductase activity, acting on the CH-CH group of donors, NAD or NADP as acceptor (GO:0016628);; Molecular Function: geranylgeranyl reductase activity (GO:0045550);; Biological Process: oxidation-reduction process (GO:0055114);; Molecular Function: FAD bind…	K10960|0|sly:101266160|K10960 geranylgeranyl diphosphate/geranylgeranyl-bacteriochlorophyllide a reductase [EC:1.3.1.83 1.3.1.111] | (RefSeq) geranylgeranyl diphosphate reductase, chloroplastic-like	--	--	FAD binding domain;; Pyridine nucleotide-disulphide oxidoreductase;; Protein of unknown function (DUF4005)	Geranylgeranyl diphosphate reductase, chloroplastic OS=Nicotiana tabacum OX=4097 GN=CHLP PE=2 SV=1	C	Energy production and conversion	PREDICTED: geranylgeranyl diphosphate reductase, chloroplastic-like [Ipomoea nil]	biological process: metabolic process (GO:0008152);; biological process: cellular process (GO:0009987);; biological process: single-organism process (GO:0044699);; molecular function: catalytic activity (GO:0003824);; molecular function: binding (GO:0005488)	Porphyrin and chlorophyll metabolism (ko00860);; Terpenoid backbone biosynthesis (ko00900)	1	p1	(A)16	16	2545	2560	CTATCCCTTTCAGTGCTCGC	59.978
c104953.graph_c0	232	3.15	3.74	2.75	1.09	0.91	0.63	0.06	0	0.03	27.43	25.72	35.62	17.28	16.72	16.45	9.36467e-67	3.35922	up	8.61556e-129	4.0416	up	5.40429e-84	10.2998	up	1.37824e-73	8.74437	up	[V]	Defense mechanisms	Molecular Function: ATP binding (GO:0005524);; Biological Process: drug transmembrane transport (GO:0006855);; Molecular Function: xenobiotic-transporting ATPase activity (GO:0008559);; Molecular Function: peptide-transporting ATPase activity (GO:0015440);; Biological Process: peptide transport (GO:0015833);; Cellular Component: integral component of membrane (GO:0016021);; Biological Process: xe…	K05658|0|vvi:100259227|K05658 ATP-binding cassette, subfamily B (MDR/TAP), member 1 [EC:3.6.3.44] | (RefSeq) ABC transporter B family member 13	[Q]	Secondary metabolites biosynthesis, transport and catabolism	ABC transporter transmembrane region;; ABC transporter;; RecF/RecN/SMC N terminal domain;; P-loop containing region of AAA domain;; AAA domain;; AAA ATPase domain;; ATPase family associated with various cellular activities (AAA);; Zeta toxin;; Domain of unknown function DUF87;; Predicted ATPase of the ABC class	ABC transporter B family member 13 OS=Arabidopsis thaliana OX=3702 GN=ABCB13 PE=3 SV=1	V	Defense mechanisms	PREDICTED: ABC transporter B family member 13-like [Ipomoea nil]	molecular function: binding (GO:0005488);; biological process: single-organism process (GO:0044699);; biological process: response to stimulus (GO:0050896);; biological process: localization (GO:0051179);; molecular function: catalytic activity (GO:0003824);; molecular function: transporter activity (GO:0005215);; cellular component: membrane (GO:0016020);; cellular component: membrane part (GO:0…	ABC transporters (ko02010)	2	p1	(A)17	17	534	550	AGGCACCATCAACATTGACA	59.967
c105019.graph_c0	16	0.27	0.27	0.16	0.27	0.32	0.32	0.71	0.73	0.75	3.34	2.46	5.46	9.15	8.2	8.54	8.61807e-24	4.03708	up	2.46072e-77	4.61342	up	6.54126e-21	2.92722	up	5.86697e-100	3.53067	up	[K]	Transcription	Molecular Function: protein serine/threonine kinase activity (GO:0004674);; Molecular Function: ATP binding (GO:0005524);; Biological Process: protein phosphorylation (GO:0006468);; Cellular Component: integral component of membrane (GO:0016021);;	--	--	--	Leucine rich repeat;; Leucine Rich repeats (2 copies);; Protein kinase domain;; Protein tyrosine kinase;; Leucine Rich Repeat;; Leucine rich repeat N-terminal domain	LRR receptor-like serine/threonine-protein kinase OS=Arabidopsis thaliana OX=3702 GN=RGI3 PE=1 SV=1	S	Function unknown	PREDICTED: probable LRR receptor-like serine/threonine-protein kinase At4g26540 [Ipomoea nil]	biological process: metabolic process (GO:0008152);; biological process: cellular process (GO:0009987);; molecular function: catalytic activity (GO:0003824);; molecular function: binding (GO:0005488);; cellular component: membrane (GO:0016020);; cellular component: membrane part (GO:0044425)	--	1	p2	(TC)9	18	189	206	TCTTGGATCCGGAGATTCTG	60.15
c105035.graph_c0	16	0.22	2.05	0.67	0.37	0.6	0.34	245.2	262.9	245.99	14.18	2.4	22.1	14.25	14.68	13.45	0.000686455	3.17971	up	1.02918e-110	4.68533	up	2.24226e-06	-3.60448	down	0	-4.28841	down	--	--	--	--	[T]	Signal transduction mechanisms	RhoGAP domain;; Leucine-zipper of ternary complex factor MIP1;; PH domain;; Xylanase inhibitor N-terminal;; Xylanase inhibitor C-terminal;; Eukaryotic aspartyl protease	Rho GTPase-activating protein 6 OS=Arabidopsis thaliana OX=3702 GN=ROPGAP6 PE=2 SV=1	S	Function unknown	PREDICTED: rho GTPase-activating protein REN1-like isoform X1 [Ipomoea nil]	--	--	1	p2	(CT)6	12	168	179	TTTCCATTAGTCCCACCTGC	59.933
c105122.graph_c0	68	1.55	1.69	1.21	1.06	0.06	0.14	1.35	1.83	1.83	5.41	3.77	11.89	26.12	28.11	25.25	2.82619e-08	2.33426	up	1.15556e-07	4.93787	up	1.08951e-09	2.50797	up	5.18844e-209	3.85826	up	--	--	Cellular Component: cytoplasm (GO:0005737);; Molecular Function: oxidoreductase activity, acting on single donors with incorporation of molecular oxygen, incorporation of two atoms of oxygen (GO:0016702);; Biological Process: oxylipin biosynthetic process (GO:0031408);; Molecular Function: metal ion binding (GO:0046872);; Biological Process: oxidation-reduction process (GO:0055114);;	K15718|0|sot:102577714|K15718 linoleate 9S-lipoxygenase [EC:1.13.11.58] | (RefSeq) POTLX-3, LOX1.5; lipoxygenase	--	--	Lipoxygenase;; PLAT/LH2 domain	Probable linoleate 9S-lipoxygenase 5 OS=Solanum tuberosum OX=4113 GN=LOX1.5 PE=2 SV=1	S	Function unknown	PREDICTED: probable linoleate 9S-lipoxygenase 5 [Ipomoea nil]	cellular component: cell (GO:0005623);; cellular component: cell part (GO:0044464);; biological process: metabolic process (GO:0008152);; biological process: single-organism process (GO:0044699);; molecular function: catalytic activity (GO:0003824);; biological process: cellular process (GO:0009987);; molecular function: binding (GO:0005488)	Linoleic acid metabolism (ko00591)	--	--	--	--	--	--	--	--
c105151.graph_c0	160	3.35	1.62	2.33	1.12	0.81	0.78	1.89	1.8	1.98	32.77	14.99	30.96	93.37	95.14	99.31	1.75684e-13	2.2504	up	1.2194e-207	4.5518	up	2.42777e-19	2.47696	up	0	3.66916	up	[G]	Carbohydrate transport and metabolism	--	--	--	--	CST, telomere maintenance, complex subunit CTC1;; CST, telomere maintenance, complex subunit CTC1	CST complex subunit CTC1 OS=Arabidopsis thaliana OX=3702 GN=CTC1 PE=1 SV=2	S	Function unknown	PREDICTED: CST complex subunit CTC1 isoform X3 [Ipomoea nil]	--	--	--	--	--	--	--	--	--	--
c105428.graph_c0	912	236.79	227.98	200.79	56.05	50.62	50.34	0.85	0.53	0.86	1476.15	1370.57	1397.84	551.32	535.08	482.33	5.2151e-85	2.8781	up	9.73405e-175	3.16334	up	2.35969e-126	11.3265	up	6.85617e-99	9.17111	up	--	--	--	K02701|1.75521e-16|spen:107028811|K02701 photosystem I subunit PsaN | (RefSeq) photosystem I reaction center subunit N, chloroplastic	--	--	Photosystem I reaction centre subunit N (PSAN or PSI-N)	Photosystem I reaction center subunit N, chloroplastic OS=Arabidopsis thaliana OX=3702 GN=PSAN PE=1 SV=2	S	Function unknown	PREDICTED: photosystem I reaction center subunit N, chloroplastic-like [Ipomoea nil]	--	Photosynthesis (ko00195)	--	--	--	--	--	--	--	--
c105475.graph_c0	1	0.13	0.66	1.32	0.59	2.34	1.17	0.1	0	0.71	71.59	29.61	55.61	25.77	14.54	17.15	1.01068e-33	6.07239	up	3.78161e-15	3.50314	up	9.1437e-34	8.05725	up	1.58052e-16	5.76469	up	[C]	Energy production and conversion	Molecular Function: cytochrome-c oxidase activity (GO:0004129);; Molecular Function: copper ion binding (GO:0005507);; Cellular Component: mitochondrial inner membrane (GO:0005743);; Cellular Component: integral component of membrane (GO:0016021);; Biological Process: electron transport chain (GO:0022900);; Cellular Component: respiratory chain (GO:0070469);; Biological Process: hydrogen ion tran…	K02261|3.52045e-47|csl:CospCoM_p09|K02261 cytochrome c oxidase subunit 2 | (RefSeq) cox2; cytochrome c oxidase subunit 2	[C]	Energy production and conversion	Cytochrome C oxidase subunit II, transmembrane domain	Cytochrome c oxidase subunit 2 OS=Marchantia polymorpha OX=3197 GN=COX2 PE=3 SV=3	C	Energy production and conversion	cytochrome oxidase subunit 2 (mitochondrion) [Pyramimonas parkeae]	biological process: metabolic process (GO:0008152);; biological process: single-organism process (GO:0044699);; biological process: localization (GO:0051179);; molecular function: catalytic activity (GO:0003824);; molecular function: transporter activity (GO:0005215);; molecular function: electron carrier activity (GO:0009055);; molecular function: binding (GO:0005488);; cellular component: cell …	Oxidative phosphorylation (ko00190)	--	--	--	--	--	--	--	--
c105531.graph_c0	3	0.33	0.38	0.34	0.62	1.17	1.15	0	0	0	6.84	2.75	10.44	84.36	80.67	75.09	4.73151e-10	4.01902	up	1.64705e-90	6.10679	up	1.13585e-08	8.3177	up	9.72516e-29	10.123	up	--	--	--	--	--	--	--	--	S	Function unknown	uncharacterized protein FFUJ_03735 [Fusarium fujikuroi IMI 58289]	--	--	--	--	--	--	--	--	--	--
c105567.graph_c0	4	0.15	0.07	0.2	0.21	0.92	0.45	0.09	0	0.22	20.25	6.6	13.4	6.01	3.43	4.76	4.23674e-31	6.31896	up	9.23123e-10	2.86426	up	1.05648e-29	7.42642	up	6.4334e-24	5.32173	up	[C]	Energy production and conversion	--	K03881|5.90966e-18|mis:MicpuN_mit24|K03881 NADH-ubiquinone oxidoreductase chain 4 [EC:1.6.5.3] | (RefSeq) nad4; NADH dehydrogenase subunit 4	[C]	Energy production and conversion	NADH-ubiquinone/plastoquinone oxidoreductase chain 4L;; NADH-ubiquinone oxidoreductase chain 4, amino terminus	NADH-ubiquinone oxidoreductase chain 4 OS=Prototheca wickerhamii OX=3111 GN=ND4 PE=3 SV=1	C	Energy production and conversion	NADH dehydrogenase subunit 4 (mitochondrion) [Pavlova lutheri]	--	Oxidative phosphorylation (ko00190)	--	--	--	--	--	--	--	--
c105585.graph_c0	2	0.22	0.19	0.34	0	0	0	0	0	0	5.85	3.96	10.05	2.58	3.04	4.5	2.98665e-12	4.4692	up	1.68875e-07	5.79399	up	6.59718e-09	8.3745	up	4.01703e-08	6.13386	up	--	--	Biological Process: fatty acid biosynthetic process (GO:0006633);; Cellular Component: chloroplast (GO:0009507);; Molecular Function: linoleate 13S-lipoxygenase activity (GO:0016165);;	K00454|9.93579e-24|sot:102597498|K00454 lipoxygenase [EC:1.13.11.12] | (RefSeq) LOX-H3, LOX3.1; linoleate 13S-lipoxygenase 3-1, chloroplastic-like	--	--	Lipoxygenase	Linoleate 13S-lipoxygenase 3-1, chloroplastic OS=Solanum tuberosum OX=4113 GN=LOX3.1 PE=1 SV=1	S	Function unknown	PREDICTED: linoleate 13S-lipoxygenase 3-1, chloroplastic-like [Ipomoea nil]	biological process: metabolic process (GO:0008152);; biological process: cellular process (GO:0009987);; biological process: single-organism process (GO:0044699);; cellular component: cell (GO:0005623);; cellular component: organelle (GO:0043226);; cellular component: cell part (GO:0044464);; molecular function: catalytic activity (GO:0003824)	Linoleic acid metabolism (ko00591);; alpha-Linolenic acid metabolism (ko00592)	--	--	--	--	--	--	--	--
c105590.graph_c0	3	0.69	1	1.67	0	0.2	0	0	0	0	6.86	4.19	13.1	12.08	16.12	7.67	1.72148e-05	2.79234	up	5.17696e-10	5.79011	up	3.27483e-07	7.6678	up	2.60085e-10	6.78662	up	--	--	--	--	--	--	--	--	S	Function unknown	hypothetical protein FOXB_10900 [Fusarium oxysporum Fo5176]	--	--	--	--	--	--	--	--	--	--
c105683.graph_c0	1	0.13	0.44	0.13	0.48	0.56	0	0	0	0.14	5.48	3.62	6.19	12.32	8.87	8.7	7.45436e-10	4.11941	up	5.30697e-14	4.35136	up	1.18615e-09	6.77278	up	8.04275e-14	6.63003	up	--	--	--	--	--	--	--	--	S	Function unknown	hypothetical protein FOMG_13448 [Fusarium oxysporum f. sp. melonis 26406]	--	--	--	--	--	--	--	--	--	--
c105753.graph_c0	24	0.77	1.12	0.94	0.45	0.11	0	0	0	0	5.47	2.66	10.57	19.16	21.16	17.92	4.88722e-09	2.77111	up	2.99676e-10	5.63784	up	1.02239e-12	9.75044	up	6.38905e-27	9.8772	up	[P]	Inorganic ion transport and metabolism	Molecular Function: inorganic phosphate transmembrane transporter activity (GO:0005315);; Biological Process: phosphate ion transport (GO:0006817);; Cellular Component: integral component of membrane (GO:0016021);; Biological Process: transmembrane transport (GO:0055085);;	K14640|2.82854e-35|csl:COCSUDRAFT_37111|K14640 solute carrier family 20 (sodium-dependent phosphate transporter) | (RefSeq) PHO4-domain-containing protein	[P]	Inorganic ion transport and metabolism	Phosphate transporter family	Inorganic phosphate transporter 2-1, chloroplastic OS=Arabidopsis thaliana OX=3702 GN=PHT2-1 PE=1 SV=1	P	Inorganic ion transport and metabolism	hypothetical protein FNYG_12371 [Fusarium nygamai]	biological process: localization (GO:0051179);; molecular function: transporter activity (GO:0005215);; cellular component: membrane (GO:0016020);; cellular component: membrane part (GO:0044425)	--	--	--	--	--	--	--	--	--
c105906.graph_c0	2	0.56	0.49	0	0	0	0	0	0	0	7.79	7.76	4.63	12.93	9.07	9.41	1.27687e-06	3.78236	up	2.40172e-08	6.05712	up	2.14512e-06	7.24979	up	6.49473e-09	6.37817	up	--	--	--	--	--	--	--	--	--	--	--	--	--	--	--	--	--	--	--	--	--
c105955.graph_c0	1	0.23	0.79	0	0.43	0	0	0	0	0	10.77	4.67	26.12	70.41	90.19	70.98	3.81067e-09	4.6374	up	4.46445e-28	7.93088	up	2.07423e-08	8.25784	up	4.18205e-22	9.1668	up	--	--	--	--	--	--	--	--	--	--	hypothetical protein FOPG_15768 [Fusarium oxysporum f. sp. conglutinans race 2 54008]	--	--	--	--	--	--	--	--	--	--
c50865.graph_c0	3	0.07	0.64	0.26	0.32	0.65	0	0	0	0.11	1.27	0.73	3.24	4.25	4.06	3.91	0.00119652	2.32279	up	0.00795374	2.80916	up	2.43157e-10	5.86623	up	1.76429e-25	6.53587	up	[G]	Carbohydrate transport and metabolism	Molecular Function: chitinase activity (GO:0004568);; Biological Process: carbohydrate metabolic process (GO:0005975);; Biological Process: chitin catabolic process (GO:0006032);;	K01183|1.12398e-32|egr:104437159|K01183 chitinase [EC:3.2.1.14] | (RefSeq) chitinase-3-like protein 1	[G]	Carbohydrate transport and metabolism	Glycosyl hydrolases family 18	Class V chitinase OS=Arabidopsis thaliana OX=3702 GN=ChiC PE=1 SV=1	G	Carbohydrate transport and metabolism	hypothetical protein FNYG_13406 [Fusarium nygamai]	molecular function: catalytic activity (GO:0003824);; biological process: metabolic process (GO:0008152)	Amino sugar and nucleotide sugar metabolism (ko00520)	--	--	--	--	--	--	--	--
c51017.graph_c0	0	0	1.79	0.68	1.01	0.1	0	0	0	0	9.59	5.05	13.2	201.99	215.97	206.99	3.44462e-06	3.28466	up	9.86461e-17	7.61455	up	4.92421e-10	8.80344	up	3.37133e-39	11.3662	up	[Q]	Secondary metabolites biosynthesis, transport and catabolism	Molecular Function: carboxy-lyase activity (GO:0016831);;	--	--	--	Phenolic acid decarboxylase (PAD)	--	S	Function unknown	hypothetical protein FNYG_02648 [Fusarium nygamai]	molecular function: catalytic activity (GO:0003824)	--	--	--	--	--	--	--	--	--
c51150.graph_c0	1	0.14	0.12	0	0.13	0.96	0.31	0.11	0	0.3	13.07	4.32	9.66	5.64	2.2	3.23	5.89377e-13	5.65383	up	0.00100829	2.52765	up	5.02651e-13	6.33084	up	1.59016e-07	4.28851	up	--	--	Cellular Component: intracellular part (GO:0044424);;	--	[Z]	Cytoskeleton	EF hand;; EF-hand domain;; EF-hand domain pair;; EF-hand domain pair	Calmodulin OS=Pythium splendens OX=82926 PE=2 SV=1	DTZ	--	EF-hand [Gonapodya prolifera JEL478]	cellular component: cell (GO:0005623);; cellular component: cell part (GO:0044464)	--	--	--	--	--	--	--	--	--
c51383.graph_c0	12	0.64	0.37	1.23	1.59	0.47	0.43	0	0	0	3.93	2.06	7	82.72	86.25	75.04	5.10913e-06	2.58661	up	3.16706e-35	6.1892	up	1.21355e-09	8.68627	up	2.06501e-36	11.0594	up	--	--	--	--	--	--	--	--	S	Function unknown	hypothetical protein FVEG_01622 [Fusarium verticillioides 7600]	--	--	--	--	--	--	--	--	--	--
c51465.graph_c0	4	0.26	0.14	0.13	0.36	0.85	0.82	0.16	0	0.14	23.83	6.78	16.26	9.08	3.6	5.53	1.00385e-24	6.15942	up	6.15104e-09	2.8768	up	8.5237e-24	7.53601	up	6.1603e-18	5.49718	up	[C]	Energy production and conversion	--	K03879|6.8218e-07|mis:MicpuN_mit23|K03879 NADH-ubiquinone oxidoreductase chain 2 [EC:1.6.5.3] | (RefSeq) nad2; NADH dehydrogenase subunit 2	[C]	Energy production and conversion	--	NAD(P)H-quinone oxidoreductase subunit 2 B, chloroplastic OS=Angiopteris evecta OX=13825 GN=ndhB2 PE=3 SV=1	C	Energy production and conversion	NADH dehydrogenase subunit 2, partial (mitochondrion) [Amorphotheca resinae]	--	Oxidative phosphorylation (ko00190)	--	--	--	--	--	--	--	--
c51610.graph_c0	6	0.43	1.05	0.07	0.13	0.06	0	0	0	0	2.49	2.83	3.66	1.77	2	2.02	0.00016258	2.46906	up	1.49062e-06	4.0675	up	5.40244e-08	7.96696	up	1.22927e-07	5.96614	up	--	--	--	--	--	--	Plant protein of unknown function	--	--	--	PREDICTED: UPF0481 protein At3g47200-like [Ipomoea nil]	--	--	--	--	--	--	--	--	--	--
c54396.graph_c0	4	0.39	0.34	0.72	0	0	0	0	0	0	7.14	10.02	3.59	4.09	2.28	2.45	1.34588e-10	3.76281	up	2.39459e-07	5.7434	up	2.85881e-09	8.55659	up	5.65586e-08	6.08524	up	--	--	--	--	--	--	--	--	--	--	--	--	--	--	--	--	--	--	--	--	--
c54455.graph_c0	32	1.14	0.84	1.35	1.5	3.45	2.69	0.7	0	1.25	100.58	39.27	83.02	32.6	18.53	28.5	5.25851e-63	6.07987	up	4.6397e-26	3.14913	up	2.65283e-07	6.55878	up	0.000191725	4.20997	up	[C]	Energy production and conversion	Molecular Function: cytochrome-c oxidase activity (GO:0004129);; Molecular Function: iron ion binding (GO:0005506);; Molecular Function: copper ion binding (GO:0005507);; Cellular Component: mitochondrial inner membrane (GO:0005743);; Cellular Component: plasma membrane (GO:0005886);; Biological Process: oxidative phosphorylation (GO:0006119);; Biological Process: aerobic respiration (GO:0009060)…	K02256|0|ppp:PhpafMp01|K02256 cytochrome c oxidase subunit 1 [EC:1.9.3.1] | (RefSeq) cox1; cytochrome c oxidase subunit 1	[C]	Energy production and conversion	--	Cytochrome c oxidase subunit 1 OS=Marchantia polymorpha OX=3197 GN=COX1 PE=3 SV=2	C	Energy production and conversion	cytochrome c oxidase subunit I, partial (mitochondrion) [Lingulodinium polyedrum]	biological process: metabolic process (GO:0008152);; biological process: single-organism process (GO:0044699);; biological process: localization (GO:0051179);; molecular function: catalytic activity (GO:0003824);; molecular function: transporter activity (GO:0005215);; molecular function: electron carrier activity (GO:0009055);; molecular function: binding (GO:0005488);; cellular component: cell …	Oxidative phosphorylation (ko00190)	--	--	--	--	--	--	--	--
c54899.graph_c0	7	0.53	1.13	0.08	0.36	0.88	0.09	0	0	0	3.08	1.56	3.14	2.68	3.04	2.25	0.00328612	2.09854	up	0.000772158	2.20708	up	2.84925e-07	7.66628	up	1.3621e-08	6.27781	up	--	--	--	--	--	--	--	--	S	Function unknown	uncharacterized protein FPRN_00205 [Fusarium proliferatum]	--	--	--	--	--	--	--	--	--	--
c55663.graph_c0	0	0	0	0	0	0	0	0	0	0	10.28	9.97	8.46	11.38	8.51	11.78	2.56e-08	5.3546	up	4.33265e-07	5.64598	up	1.5437e-06	7.30328	up	1.14677e-07	5.97804	up	--	--	--	--	--	--	--	--	--	--	hypothetical protein BVRB_033440, partial [Beta vulgaris subsp. vulgaris]	--	--	--	--	--	--	--	--	--	--
c55708.graph_c0	1	0.02	0.02	0	0.02	0.03	0.12	0	0	0.04	2.1	0.41	0.53	0.96	0.3	0.55	1.32323e-09	5.21212	up	0.000106641	2.96879	up	4.60991e-09	6.36771	up	1.50601e-08	4.92033	up	[P]	Inorganic ion transport and metabolism	Molecular Function: calcium-transporting ATPase activity (GO:0005388);; Molecular Function: ATP binding (GO:0005524);; Cellular Component: integral component of membrane (GO:0016021);; Cellular Component: sarcoplasmic reticulum membrane (GO:0033017);; Molecular Function: metal ion binding (GO:0046872);; Biological Process: calcium ion transmembrane transport (GO:0070588);;	K05853|0|ccp:CHC_T00008559001|K05853 Ca2+ transporting ATPase, sarcoplasmic/endoplasmic reticulum [EC:3.6.3.8] | (RefSeq) calcium-transporting ATPase, endoplasimc reticulum type	[P]	Inorganic ion transport and metabolism	E1-E2 ATPase;; Cation transporting ATPase, C-terminus;; Cation transport ATPase (P-type);; haloacid dehalogenase-like hydrolase;; Cation transporter/ATPase, N-terminus;; haloacid dehalogenase-like hydrolase	Calcium-transporting ATPase 3, endoplasmic reticulum-type OS=Arabidopsis thaliana OX=3702 GN=ECA3 PE=2 SV=3	P	Inorganic ion transport and metabolism	predicted protein [Hordeum vulgare subsp. vulgare]	biological process: localization (GO:0051179);; molecular function: catalytic activity (GO:0003824);; molecular function: transporter activity (GO:0005215);; molecular function: binding (GO:0005488);; cellular component: membrane (GO:0016020);; cellular component: membrane part (GO:0044425);; cellular component: cell (GO:0005623);; cellular component: organelle (GO:0043226);; cellular component: …	--	--	--	--	--	--	--	--	--
c56582.graph_c0	49	3.67	4.41	3.8	16.68	4.35	6	8.2	5.16	6.13	0.64	0.91	0.52	1.61	1.23	0.74	1.58256e-06	-2.22471	down	9.86427e-09	-2.98017	down	4.50187e-09	-2.59654	down	2.36292e-12	-2.43914	down	--	--	--	--	--	--	--	--	--	--	PREDICTED: uncharacterized protein LOC109171487 [Ipomoea nil]	--	--	1	p5	(TATCA)5	25	739	763	CAGATTGCTCAGAGGTTTGGA	60.382
c67570.graph_c0	277	38.51	41.87	73.68	177.4	67.18	120.87	267.09	268.22	265.13	10.67	12.69	7.25	4.24	4.21	4.69	7.97163e-09	-2.06921	down	3.50062e-55	-4.87701	down	9.89072e-59	-4.07977	down	4.01114e-275	-5.91908	down	--	--	--	--	--	--	Phytosulfokine precursor protein (PSK)	Putative phytosulfokines 6 OS=Arabidopsis thaliana OX=3702 GN=PSK6 PE=2 SV=2	S	Function unknown	PREDICTED: putative phytosulfokines 6 [Ipomoea nil]	--	--	--	--	--	--	--	--	--	--
c68729.graph_c0	1	0.1	0.08	0	0.09	0.51	0.11	0	0	0	5.42	1.98	3.29	2.18	1.69	1.79	3.43242e-09	4.87427	up	0.00198019	2.48457	up	2.25812e-07	7.73897	up	1.77493e-06	5.54669	up	--	--	--	--	[Z]	Cytoskeleton	Troponin;; Troponin I residues 1-32	--	Z	Cytoskeleton	--	--	--	--	--	--	--	--	--	--	--
c70326.graph_c0	0	0	0	0	0	0	0	0	0	0	4.61	5.18	5.59	6.39	10.02	5.18	1.09963e-06	4.86849	up	1.86147e-06	5.42167	up	1.18105e-05	6.83769	up	4.60001e-07	5.76879	up	--	--	--	--	--	--	--	--	--	--	permease, partial [Mucor ambiguus]	--	--	--	--	--	--	--	--	--	--
c70326.graph_c1	0	0	0	0.21	0.19	0.18	0.71	0	0	0	15.26	7.7	9.22	11.24	10.39	10.83	4.17746e-12	5.77226	up	5.05255e-11	4.47285	up	1.54478e-08	8.22361	up	1.68656e-10	6.82729	up	--	--	--	--	--	--	--	--	--	--	permease, partial [Mucor ambiguus]	--	--	--	--	--	--	--	--	--	--
c70641.graph_c0	0	0	0.09	0	0	0.04	0.88	0	0	0.06	20.27	16.97	15.95	18.2	16.8	17.6	3.33321e-34	8.01691	up	0.000419182	4.1496	up	4.0642e-22	9.71874	up	4.15885e-26	8.59818	up	--	--	--	--	--	--	--	--	S	Function unknown	conserved hypothetical protein [Mucor ambiguus]	--	--	--	--	--	--	--	--	--	--
c71074.graph_c0	6	0.55	1.91	0.96	1.54	1.78	1.49	0.75	1.11	1.23	6.2	2.81	9.42	10.55	7.59	8.48	3.31122e-05	2.43129	up	2.11874e-10	2.24746	up	1.62275e-09	3.11413	up	1.12402e-18	3.06575	up	[P]	Inorganic ion transport and metabolism	Cellular Component: chloroplast thylakoid (GO:0009534);; Cellular Component: chloroplast envelope (GO:0009941);;	--	--	--	Rhodanese-like domain	Rhodanese-like domain-containing protein 10 OS=Arabidopsis thaliana OX=3702 GN=STR10 PE=2 SV=1	S	Function unknown	PREDICTED: rhodanese-like domain-containing protein 10 [Ipomoea nil]	cellular component: cell (GO:0005623);; cellular component: organelle (GO:0043226);; cellular component: organelle part (GO:0044422);; cellular component: cell part (GO:0044464)	--	--	--	--	--	--	--	--	--
c72266.graph_c0	888	160.43	131.45	179.32	131.72	104.89	70.55	0.73	0.36	1.42	16.06	26.52	14.59	11.82	9.41	7.78	1.72016e-22	-2.79601	down	3.68877e-42	-3.54051	down	9.82231e-20	5.04821	up	7.13182e-12	3.41615	up	--	--	Cellular Component: integral component of membrane (GO:0016021);;	--	--	--	--	--	S	Function unknown	PREDICTED: uncharacterized protein LOC107843169 [Capsicum annuum]	cellular component: membrane (GO:0016020);; cellular component: membrane part (GO:0044425)	--	--	--	--	--	--	--	--	--
c72354.graph_c0	31	1.88	2.53	2.23	4.76	6.35	5.64	1.04	2.34	1.3	15.67	5.11	20.03	31.4	34.39	28.42	6.74377e-09	2.68358	up	2.31517e-36	2.29621	up	1.37343e-12	3.64199	up	1.54785e-100	4.30923	up	--	--	Molecular Function: enzyme inhibitor activity (GO:0004857);; Biological Process: negative regulation of catalytic activity (GO:0043086);;	--	--	--	Plant invertase/pectin methylesterase inhibitor	Pectinesterase inhibitor 3 OS=Arabidopsis thaliana OX=3702 GN=PMEI3 PE=2 SV=1	S	Function unknown	PREDICTED: 21 kDa protein [Ipomoea nil]	biological process: biological regulation (GO:0065007);; molecular function: molecular function regulator (GO:0098772)	--	--	--	--	--	--	--	--	--
c72451.graph_c0	11	3.22	3.57	3.35	0.28	0.26	0	0	0	0	30.62	22.85	29.83	13.41	21.46	17	6.95156e-17	3.15606	up	2.14325e-11	5.52514	up	9.94457e-11	9.00562	up	5.67609e-11	6.9569	up	--	--	--	--	--	--	--	--	--	--	PREDICTED: inorganic phosphate transporter 1-4-like [Ipomoea nil]	--	--	--	--	--	--	--	--	--	--
c73013.graph_c0	11	1.65	0.39	1.41	0.85	0.13	0.87	3.14	2.88	4.36	11.94	8.02	10.65	14.83	16.2	16.99	3.83932e-10	3.18368	up	9.23141e-19	4.41098	up	2.56955e-10	2.16496	up	8.59441e-15	2.19345	up	--	--	Biological Process: carbohydrate metabolic process (GO:0005975);; Cellular Component: integral component of membrane (GO:0016021);; Molecular Function: racemase and epimerase activity, acting on carbohydrates and derivatives (GO:0016857);; Molecular Function: coenzyme binding (GO:0050662);;	K08679|2.78411e-10|sot:102586200|K08679 UDP-glucuronate 4-epimerase [EC:5.1.3.6] | (RefSeq) UDP-glucuronate 4-epimerase 3-like	[M]	Cell wall/membrane/envelope biogenesis	--	UDP-glucuronate 4-epimerase 3 OS=Arabidopsis thaliana OX=3702 GN=GAE3 PE=2 SV=1	M	Cell wall/membrane/envelope biogenesis	PREDICTED: UDP-glucuronate 4-epimerase 3-like [Ipomoea nil]	biological process: metabolic process (GO:0008152);; cellular component: membrane (GO:0016020);; cellular component: membrane part (GO:0044425);; molecular function: catalytic activity (GO:0003824);; molecular function: binding (GO:0005488)	Starch and sucrose metabolism (ko00500);; Amino sugar and nucleotide sugar metabolism (ko00520)	--	--	--	--	--	--	--	--
c76767.graph_c0	2	0.24	0.42	0	0.23	0	0	0.1	0	0	3.84	2.63	5.72	5.21	3.54	3.7	1.07033e-07	3.81829	up	8.11511e-08	4.74352	up	1.18036e-08	6.51925	up	6.52243e-09	5.52375	up	--	--	Biological Process: phenylpropanoid biosynthetic process (GO:0009699);; Cellular Component: integral component of membrane (GO:0016021);; Molecular Function: guiding stereospecific synthesis activity (GO:0042349);; Biological Process: regulation of catalytic activity (GO:0050790);;	--	--	--	Dirigent-like protein	Disease resistance response protein 206 OS=Pisum sativum OX=3888 GN=PI206 PE=1 SV=2	S	Function unknown	PREDICTED: disease resistance response protein 206-like [Ipomoea nil]	biological process: metabolic process (GO:0008152);; biological process: cellular process (GO:0009987);; biological process: single-organism process (GO:0044699);; cellular component: membrane (GO:0016020);; cellular component: membrane part (GO:0044425);; biological process: biological regulation (GO:0065007);; molecular function: molecular function regulator (GO:0098772)	--	--	--	--	--	--	--	--	--
c76874.graph_c1	4	0.77	1.01	0.2	0.91	0.68	0.67	1.1	0.98	0.21	3.81	3.74	4.69	6.07	10.71	5.01	0.00018367	2.54075	up	3.80339e-06	2.91517	up	2.38872e-06	2.91167	up	7.40391e-08	3.0441	up	--	--	Cellular Component: integral component of membrane (GO:0016021);; Molecular Function: transferase activity (GO:0016740);;	--	--	--	10 TM Acyl Transferase domain found in Cas1p	Protein REDUCED WALL ACETYLATION 3 OS=Arabidopsis thaliana OX=3702 GN=RWA3 PE=1 SV=1	S	Function unknown	PREDICTED: protein REDUCED WALL ACETYLATION 3-like [Ipomoea nil]	cellular component: membrane (GO:0016020);; cellular component: membrane part (GO:0044425);; molecular function: catalytic activity (GO:0003824)	--	--	--	--	--	--	--	--	--
c76910.graph_c0	10	1.3	0.11	1.36	2.08	1.04	1.06	11.48	11.88	11.67	37.85	11.44	51	265.96	254.62	242.85	2.43381e-15	4.9127	up	2.66179e-163	7.25256	up	9.38849e-06	2.06574	up	0	4.42512	up	[G]	Carbohydrate transport and metabolism	Molecular Function: pectate lyase activity (GO:0030570);; Biological Process: pectin catabolic process (GO:0045490);; Molecular Function: metal ion binding (GO:0046872);;	K01728|1.68897e-145|pper:PRUPE_ppa006665mg|K01728 pectate lyase [EC:4.2.2.2] | (RefSeq) hypothetical protein	--	--	Pectate lyase;; Right handed beta helix region	Probable pectate lyase 5 OS=Arabidopsis thaliana OX=3702 GN=At1g67750 PE=2 SV=2	G	Carbohydrate transport and metabolism	PREDICTED: probable pectate lyase 5 [Ipomoea nil]	molecular function: catalytic activity (GO:0003824);; biological process: metabolic process (GO:0008152);; molecular function: binding (GO:0005488)	Pentose and glucuronate interconversions (ko00040)	--	--	--	--	--	--	--	--
c76945.graph_c0	2	0.09	0	0	0	0	0.05	0	0	0	8.94	2.82	12.3	1.08	1.8	1.38	2.65642e-19	6.80832	up	1.72581e-07	5.08324	up	2.82244e-12	9.62668	up	3.73296e-08	6.142	up	--	--	--	--	--	--	Homeobox domain	WUSCHEL-related homeobox 1 OS=Arabidopsis thaliana OX=3702 GN=WOX1 PE=2 SV=2	K	Transcription	PREDICTED: WUSCHEL-related homeobox 1 isoform X3 [Ipomoea nil]	--	--	--	--	--	--	--	--	--	--
c77334.graph_c0	0	0	0.04	0	0.65	0	0.29	0	0	0	7.71	2.2	11.73	26.68	26.68	27.53	2.45083e-18	7.08753	up	3.42385e-08	5.28886	up	5.01324e-12	9.57177	up	1.12998e-27	9.97992	up	[Q]	Secondary metabolites biosynthesis, transport and catabolism	Biological Process: fatty acid biosynthetic process (GO:0006633);; Cellular Component: integral component of membrane (GO:0016021);; Molecular Function: transferase activity, transferring acyl groups other than amino-acyl groups (GO:0016747);;	K15397|0|sot:102579720|K15397 3-ketoacyl-CoA synthase [EC:2.3.1.199] | (RefSeq) 3-ketoacyl-CoA synthase 6-like	--	--	FAE1/Type III polyketide synthase-like protein;; 3-Oxoacyl-[acyl-carrier-protein (ACP)] synthase III C terminal;; Chalcone and stilbene synthases, C-terminal domain	3-ketoacyl-CoA synthase 6 OS=Arabidopsis thaliana OX=3702 GN=CUT1 PE=1 SV=1	Q	Secondary metabolites biosynthesis, transport and catabolism	PREDICTED: 3-ketoacyl-CoA synthase 6-like [Ipomoea nil]	biological process: metabolic process (GO:0008152);; biological process: cellular process (GO:0009987);; biological process: single-organism process (GO:0044699);; cellular component: membrane (GO:0016020);; cellular component: membrane part (GO:0044425);; molecular function: catalytic activity (GO:0003824)	Fatty acid elongation (ko00062)	--	--	--	--	--	--	--	--
c78175.graph_c0	130	9.35	2.82	3.54	14.86	12.68	12.69	6.58	5.03	4.94	0.08	0.25	0.38	0.33	0.59	0.63	2.39916e-08	-3.82405	down	8.43921e-35	-4.76616	down	8.97479e-12	-3.84779	down	1.8317e-15	-3.35906	down	--	--	--	--	--	--	--	--	--	--	PREDICTED: uncharacterized protein LOC109156003 isoform X2 [Ipomoea nil]	--	--	--	--	--	--	--	--	--	--
c78596.graph_c0	15	1.47	0.18	0.23	1.6	0.38	0	0.17	0.26	0.51	523.7	102.65	751.53	876.45	874.52	811.28	1.07869e-18	7.44813	up	2.96229e-28	8.9666	up	1.05098e-51	10.4995	up	4.93846e-158	10.9269	up	--	--	Biological Process: defense response (GO:0006952);; Biological Process: response to biotic stimulus (GO:0009607);; Cellular Component: membrane (GO:0016020);;	--	--	--	Pathogenesis-related protein Bet v I family	MLP-like protein 423 OS=Arabidopsis thaliana OX=3702 GN=MLP423 PE=2 SV=1	S	Function unknown	PREDICTED: MLP-like protein 423 [Ipomoea nil]	biological process: response to stimulus (GO:0050896);; cellular component: membrane (GO:0016020)	--	--	--	--	--	--	--	--	--
c78759.graph_c0	5	0.13	0.17	0.17	0.33	0.53	0.58	0.21	0	0.16	18.56	7.92	16.1	6.85	4.05	5.59	1.3616e-48	6.40792	up	7.88035e-24	3.26354	up	5.53816e-41	7.27582	up	1.41374e-10	4.98075	up	[C]	Energy production and conversion	Cellular Component: mitochondrion (GO:0005739);; Biological Process: nucleobase-containing compound metabolic process (GO:0006139);; Cellular Component: integral component of membrane (GO:0016021);; Molecular Function: oxidoreductase activity (GO:0016491);; Biological Process: respiratory electron transport chain (GO:0022904);; Cellular Component: respiratory chain (GO:0070469);;	K00412|4.03361e-93|ota:OstapMp38|K00412 ubiquinol-cytochrome c reductase cytochrome b subunit | (RefSeq) CytB, Cob; Cob	[C]	Energy production and conversion	NADH dehydrogenase subunit 5 C-terminus	Cytochrome b OS=Marchantia polymorpha OX=3197 GN=MT-CYB PE=3 SV=2	C	Energy production and conversion	apocytochrome b (mitochondrion) [Allomyces macrogynus]	cellular component: cell (GO:0005623);; cellular component: organelle (GO:0043226);; cellular component: cell part (GO:0044464);; biological process: metabolic process (GO:0008152);; biological process: cellular process (GO:0009987);; cellular component: membrane (GO:0016020);; cellular component: membrane part (GO:0044425);; biological process: single-organism process (GO:0044699);; molecular fu…	Oxidative phosphorylation (ko00190)	--	--	--	--	--	--	--	--
c78759.graph_c1	23	0.98	0.67	0.67	0.95	2.94	1.93	0.56	0	0.43	70.69	24.01	54.38	25.53	12.7	19.48	1.47718e-48	5.97396	up	7.60201e-17	3.05292	up	2.15635e-11	7.19239	up	1.16818e-07	5.02938	up	[C]	Energy production and conversion	Molecular Function: heme-copper terminal oxidase activity (GO:0015002);; Cellular Component: membrane (GO:0016020);; Biological Process: respiratory electron transport chain (GO:0022904);;	K02262|6.91126e-74|csl:CospCoM_p10|K02262 cytochrome c oxidase subunit 3 | (RefSeq) cox3; cytochrome c oxidase subunit 3	[C]	Energy production and conversion	ATP synthase A chain	Cytochrome c oxidase subunit 3 OS=Marchantia polymorpha OX=3197 GN=COX3 PE=3 SV=2	C	Energy production and conversion	cytochrome c oxidase subunit 3 (mitochondrion) [Nephroselmis olivacea]	biological process: metabolic process (GO:0008152);; biological process: single-organism process (GO:0044699);; molecular function: catalytic activity (GO:0003824);; cellular component: membrane (GO:0016020);; biological process: cellular process (GO:0009987)	Oxidative phosphorylation (ko00190)	--	--	--	--	--	--	--	--
c78944.graph_c0	9	1.3	2.13	1.36	1.36	1.65	1.17	0.24	1.17	0	27.26	20.54	38.67	44.26	49.14	43.83	2.26328e-27	4.218	up	1.27207e-51	4.82007	up	4.22972e-30	6.40684	up	3.31168e-47	6.41576	up	[H]	Coenzyme transport and metabolism	Biological Process: protoporphyrinogen IX biosynthetic process (GO:0006782);; Molecular Function: glutamyl-tRNA reductase activity (GO:0008883);; Molecular Function: NADP binding (GO:0050661);; Biological Process: oxidation-reduction process (GO:0055114);;	K02492|4.01468e-49|sot:102596523|K02492 glutamyl-tRNA reductase [EC:1.2.1.70] | (RefSeq) glutamyl-tRNA reductase 1, chloroplastic	--	--	Glutamyl-tRNAGlu reductase, N-terminal domain	Glutamyl-tRNA reductase 1, chloroplastic OS=Cucumis sativus OX=3659 GN=HEMA1 PE=2 SV=1	H	Coenzyme transport and metabolism	PREDICTED: glutamyl-tRNA reductase 1, chloroplastic-like [Ipomoea nil]	biological process: metabolic process (GO:0008152);; biological process: cellular process (GO:0009987);; biological process: single-organism process (GO:0044699);; molecular function: catalytic activity (GO:0003824);; molecular function: binding (GO:0005488)	Porphyrin and chlorophyll metabolism (ko00860)	--	--	--	--	--	--	--	--
c78953.graph_c0	1298	234.01	173.76	197.25	125.49	165.97	97.89	201.02	199.01	202.15	8.22	12.29	2.99	10.22	11.09	10.37	1.04437e-24	-4.33767	down	4.55617e-51	-3.69127	down	6.50594e-17	-3.89293	down	8.46231e-194	-4.10517	down	--	--	--	--	--	--	--	--	--	--	PREDICTED: uncharacterized protein LOC109151076 [Ipomoea nil]	--	--	--	--	--	--	--	--	--	--
c79017.graph_c0	629	122.12	120.82	83.2	8.43	6	5.85	0	0	0.43	396.93	503.72	273.28	54.92	51.2	49.56	3.31545e-12	2.03271	up	7.13116e-32	2.75231	up	9.50932e-43	11.5282	up	6.98072e-27	7.83642	up	--	--	Cellular Component: photosystem II (GO:0009523);; Biological Process: photosynthesis (GO:0015979);; Cellular Component: integral component of membrane (GO:0016021);;	--	--	--	Photosystem II reaction centre X protein (PsbX)	--	S	Function unknown	PREDICTED: uncharacterized protein LOC109191338 [Ipomoea nil]	cellular component: cell (GO:0005623);; cellular component: membrane (GO:0016020);; cellular component: macromolecular complex (GO:0032991);; cellular component: membrane part (GO:0044425);; cellular component: cell part (GO:0044464);; biological process: metabolic process (GO:0008152);; biological process: cellular process (GO:0009987)	--	--	--	--	--	--	--	--	--
c79565.graph_c0	0	0	0.11	0.07	0.12	0.46	0.07	0.05	0	0.3	7.21	1.47	3.36	3.21	1.43	1.13	1.41066e-10	5.13854	up	0.000573234	2.64823	up	9.62518e-10	5.48566	up	2.77001e-07	3.8116	up	--	--	--	--	[Z]	Cytoskeleton	Troponin	--	Z	Cytoskeleton	--	--	--	1	p3	(AGA)5	15	685	699	GGGTACATCCAGAAGGCTCA	60.073
c79873.graph_c0	261	36.44	50.45	35.34	49.25	65.24	53.18	1.71	1.84	3.28	1421.8	1340.59	1593.38	712.13	692.11	621.65	1.07108e-189	5.32168	up	1.34646e-143	3.41437	up	0	9.92958	up	0	8.19734	up	--	--	Cellular Component: integral component of membrane (GO:0016021);;	K14332|6.1175e-67|spen:107023418|K14332 photosystem I subunit PsaO | (RefSeq) photosystem I subunit O	--	--	--	Photosystem I subunit O OS=Arabidopsis thaliana OX=3702 GN=PSAO PE=1 SV=1	S	Function unknown	PREDICTED: photosystem I subunit O [Ipomoea nil]	cellular component: membrane (GO:0016020);; cellular component: membrane part (GO:0044425)	Photosynthesis (ko00195)	--	--	--	--	--	--	--	--
c79962.graph_c0	11	1.96	2.95	1.3	0.17	1.42	0.21	0.87	0.18	0.8	37.19	25.44	38.29	5.62	4.13	4.06	1.47465e-27	4.08117	up	0.00139189	2.47033	up	8.76326e-37	6.24359	up	1.02639e-05	2.71786	up	[O]	Posttranslational modification, protein turnover, chaperones	Cellular Component: integral component of membrane (GO:0016021);; Molecular Function: antioxidant activity (GO:0016209);; Molecular Function: oxidoreductase activity (GO:0016491);; Biological Process: oxidation-reduction process (GO:0055114);; Biological Process: cellular oxidant detoxification (GO:0098869);;	K03564|5.1559e-75|tcc:TCM_037475|K03564 peroxiredoxin Q/BCP [EC:1.11.1.15] | (RefSeq) Thioredoxin superfamily protein, Q	[O]	Posttranslational modification, protein turnover, chaperones	AhpC/TSA family;; Redoxin	Peroxiredoxin Q, chloroplastic OS=Populus jackii OX=640484 GN=PRXQ PE=1 SV=1	O	Posttranslational modification, protein turnover, chaperones	PREDICTED: peroxiredoxin Q, chloroplastic [Theobroma cacao]	cellular component: membrane (GO:0016020);; cellular component: membrane part (GO:0044425);; biological process: cellular process (GO:0009987);; biological process: response to stimulus (GO:0050896);; biological process: detoxification (GO:0098754);; molecular function: antioxidant activity (GO:0016209);; biological process: metabolic process (GO:0008152);; biological process: single-organism pro…	--	--	--	--	--	--	--	--	--
c79962.graph_c1	20	3.63	1.74	2.27	0.69	0.96	0.42	2.66	0.74	1.62	49.26	27.37	58.04	10.19	8.41	9.28	6.41902e-25	4.19378	up	1.81178e-09	3.37604	up	8.04894e-32	5.24022	up	4.28103e-08	2.35559	up	[O]	Posttranslational modification, protein turnover, chaperones	Molecular Function: antioxidant activity (GO:0016209);; Molecular Function: oxidoreductase activity, acting on peroxide as acceptor (GO:0016684);;	K03564|2.33964e-32|sot:102589036|K03564 peroxiredoxin Q/BCP [EC:1.11.1.15] | (RefSeq) peroxiredoxin Q, chloroplastic	[O]	Posttranslational modification, protein turnover, chaperones	AhpC/TSA family;; Redoxin	Peroxiredoxin Q, chloroplastic OS=Populus jackii OX=640484 GN=PRXQ PE=1 SV=1	O	Posttranslational modification, protein turnover, chaperones	PREDICTED: peroxiredoxin Q, chloroplastic-like [Ipomoea nil]	biological process: cellular process (GO:0009987);; biological process: response to stimulus (GO:0050896);; biological process: detoxification (GO:0098754);; molecular function: antioxidant activity (GO:0016209);; biological process: metabolic process (GO:0008152);; biological process: single-organism process (GO:0044699);; molecular function: catalytic activity (GO:0003824)	--	--	--	--	--	--	--	--	--
c79971.graph_c0	1	0.12	0.11	0	0	0.1	0	0	0	0.19	7.52	3.68	12.07	53.15	47.92	46.65	1.4024e-12	5.59094	up	3.8643e-27	8.58004	up	6.48872e-11	7.32876	up	7.39929e-28	8.82788	up	--	--	--	--	--	--	--	--	S	Function unknown	PREDICTED: uncharacterized protein LOC109235636 isoform X2 [Nicotiana attenuata]	--	--	--	--	--	--	--	--	--	--
c80010.graph_c1	27	4.48	4.38	8.61	36.14	35.02	32.62	35.29	30.81	27.41	1.52	2.1	0.5	5.3	4.79	4.96	0.00020469	-2.201	down	7.71695e-33	-2.95196	down	4.82979e-27	-4.45996	down	1.83549e-31	-2.65874	down	--	--	--	--	--	--	--	--	--	--	--	--	--	--	--	--	--	--	--	--	--
c80031.graph_c0	595	75.27	70.47	55.82	16.28	12.45	13.95	0	0.26	0.85	377.78	282.62	429.07	109.34	100.97	98.49	9.24629e-34	2.60885	up	8.66998e-74	2.67974	up	2.21518e-93	10.5107	up	7.03594e-67	8.0155	up	[IQ]	Lipid transport and metabolism ;; Secondary metabolites biosynthesis, transport and catabolism	Biological Process: fatty acid biosynthetic process (GO:0006633);; Molecular Function: phosphopantetheine binding (GO:0031177);;	--	[CIQ]	--	Phosphopantetheine attachment site	Acyl carrier protein 1, chloroplastic OS=Casuarina glauca OX=3522 GN=ACP1 PE=2 SV=1	I	Lipid transport and metabolism	PREDICTED: acyl carrier protein 4, chloroplastic [Ipomoea nil]	biological process: metabolic process (GO:0008152);; biological process: cellular process (GO:0009987);; biological process: single-organism process (GO:0044699);; molecular function: binding (GO:0005488)	--	--	--	--	--	--	--	--	--
c80207.graph_c0	0	0	0.18	0	0.4	0	0	0	0	0	10.19	4.96	16.51	10.33	9.9	8.82	6.62341e-11	5.62158	up	7.02505e-10	5.19503	up	3.58005e-08	8.10124	up	7.07783e-10	6.65648	up	--	--	Molecular Function: nucleotide binding (GO:0000166);; Molecular Function: protein kinase activity (GO:0004672);; Cellular Component: membrane (GO:0016020);; Biological Process: phosphorylation (GO:0016310);;	K04733|4.81307e-29|sot:102580765|K04733 interleukin-1 receptor-associated kinase 4 [EC:2.7.11.1] | (RefSeq) putative receptor-like protein kinase At4g00960	--	--	Salt stress response/antifungal	--	T	Signal transduction mechanisms	PREDICTED: cysteine-rich receptor-like protein kinase 2 [Ipomoea nil]	molecular function: binding (GO:0005488);; biological process: metabolic process (GO:0008152);; biological process: cellular process (GO:0009987);; molecular function: catalytic activity (GO:0003824);; cellular component: membrane (GO:0016020)	--	--	--	--	--	--	--	--	--
c80616.graph_c0	397	43.62	46.78	29.84	8.77	6.8	8.15	1.43	2.12	3.83	371.89	305.88	335.41	94.33	102.75	79.16	7.81623e-51	3.25252	up	7.45829e-85	3.36046	up	7.25691e-151	7.7109	up	3.65789e-50	5.15163	up	--	--	Cellular Component: cytochrome b6f complex (GO:0009512);; Cellular Component: integral component of membrane (GO:0016021);;	--	--	--	PetM family of cytochrome b6f complex subunit 7	--	S	Function unknown	PREDICTED: uncharacterized protein LOC109161419 [Ipomoea nil]	cellular component: cell (GO:0005623);; cellular component: macromolecular complex (GO:0032991);; cellular component: cell part (GO:0044464);; cellular component: membrane (GO:0016020);; cellular component: membrane part (GO:0044425)	--	--	--	--	--	--	--	--	--
c80699.graph_c0	1	0.13	0.33	0	0	0	0.44	0	0.13	0.28	2.39	3.17	2.53	3.3	8.38	4.4	5.74678e-06	3.59446	up	7.13302e-08	4.53937	up	1.2836e-07	4.72831	up	3.27183e-10	4.88002	up	--	--	Molecular Function: pectinesterase activity (GO:0030599);; Biological Process: negative regulation of catalytic activity (GO:0043086);; Molecular Function: pectinesterase inhibitor activity (GO:0046910);; Cellular Component: cell periphery (GO:0071944);;	--	--	--	Plant invertase/pectin methylesterase inhibitor	Putative invertase inhibitor OS=Platanus acerifolia OX=140101 PE=1 SV=1	S	Function unknown	PREDICTED: putative invertase inhibitor [Ipomoea nil]	molecular function: catalytic activity (GO:0003824);; biological process: biological regulation (GO:0065007);; molecular function: molecular function regulator (GO:0098772);; cellular component: cell (GO:0005623);; cellular component: cell part (GO:0044464)	--	--	--	--	--	--	--	--	--
c81031.graph_c0	10	0.36	0.44	0.25	0.1	0.03	0.33	0.09	0.15	0.29	2.18	0.94	3.98	4.99	6.74	5.11	1.33171e-06	2.74343	up	4.03409e-25	5.01886	up	3.34462e-11	4.3692	up	1.09016e-33	5.05257	up	--	--	--	--	--	--	Helix-loop-helix DNA-binding domain	Transcription factor SPATULA OS=Arabidopsis thaliana OX=3702 GN=SPT PE=1 SV=1	S	Function unknown	PREDICTED: transcription factor SPATULA-like [Ipomoea nil]	--	--	--	--	--	--	--	--	--	--
c81326.graph_c0	463	61.55	59.41	62.66	5.99	5.4	7.71	1.08	0.27	0.59	255.51	219.4	190.68	52.3	50.41	43.64	2.20416e-27	2.05368	up	2.75225e-39	2.76074	up	7.85e-99	8.87044	up	8.61637e-60	6.02385	up	--	--	--	--	--	--	--	Protein BIC1 OS=Arabidopsis thaliana OX=3702 GN=BIC1 PE=1 SV=1	S	Function unknown	PREDICTED: uncharacterized protein LOC109230633 [Nicotiana attenuata]	--	--	--	--	--	--	--	--	--	--
c81490.graph_c0	3	0.73	1.27	0	0.23	0.64	0	0.59	0.49	0.54	9.28	5.57	8.64	7.09	9.25	8.67	1.17958e-06	3.33785	up	1.24759e-07	4.11575	up	7.22498e-11	4.33099	up	5.35266e-09	3.70203	up	--	--	Cellular Component: integral component of membrane (GO:0016021);;	--	--	--	Arabinogalactan peptide	Arabinogalactan protein 22 OS=Arabidopsis thaliana OX=3702 GN=AGP22 PE=1 SV=1	S	Function unknown	PREDICTED: arabinogalactan peptide 22-like [Nicotiana tabacum]	cellular component: membrane (GO:0016020);; cellular component: membrane part (GO:0044425)	--	--	--	--	--	--	--	--	--
c81562.graph_c0	51	8.28	13.89	4.68	0.5	0.51	0.53	0.31	0	1.35	159.09	151.56	168.84	13.1	13.52	15.67	5.05834e-39	4.14835	up	7.69579e-15	4.31246	up	7.95028e-76	8.80005	up	1.27251e-17	4.5108	up	--	--	--	--	--	--	--	--	--	--	--	--	--	--	--	--	--	--	--	--	--
c81734.graph_c0	23	2.73	2.68	4.22	4.23	3.67	2.9	3.42	5.56	5.86	60.12	48.29	60.21	304.89	295.54	268.4	1.90672e-59	4.27942	up	1.98508e-252	6.11474	up	6.82287e-66	4.12347	up	0	5.88661	up	[E]	Amino acid transport and metabolism	Cellular Component: chloroplast (GO:0009507);;	--	--	--	Stress responsive A/B Barrel Domain	Stress-response A/B barrel domain-containing protein At5g22580 OS=Arabidopsis thaliana OX=3702 GN=At5g22580 PE=1 SV=1	S	Function unknown	PREDICTED: stress-response A/B barrel domain-containing protein At5g22580 [Ipomoea nil]	cellular component: cell (GO:0005623);; cellular component: organelle (GO:0043226);; cellular component: cell part (GO:0044464)	--	--	--	--	--	--	--	--	--
c81798.graph_c0	0	0	0.04	0.19	0.23	0	0.21	0	0.09	0	22.53	6.85	31.58	4.86	5.87	6.23	9.58986e-14	6.4513	up	5.98091e-20	4.92101	up	4.82394e-23	9.25896	up	1.47208e-18	6.72714	up	[M]	Cell wall/membrane/envelope biogenesis	Molecular Function: UDP-glucose 4,6-dehydratase activity (GO:0050377);;	K12451|1.46305e-148|aip:107642975|K12451 3,5-epimerase/4-reductase [EC:5.1.3.- 1.1.1.-] | (RefSeq) bifunctional dTDP-4-dehydrorhamnose 3,5-epimerase/dTDP-4-dehydrorhamnose reductase	[G]	Carbohydrate transport and metabolism	RmlD substrate binding domain;; NAD dependent epimerase/dehydratase family;; Polysaccharide biosynthesis protein	Bifunctional dTDP-4-dehydrorhamnose 3,5-epimerase/dTDP-4-dehydrorhamnose reductase OS=Arabidopsis thaliana OX=3702 GN=NRS/ER PE=1 SV=1	M	Cell wall/membrane/envelope biogenesis	PREDICTED: bifunctional dTDP-4-dehydrorhamnose 3,5-epimerase/dTDP-4-dehydrorhamnose reductase-like [Ipomoea nil]	molecular function: catalytic activity (GO:0003824)	Amino sugar and nucleotide sugar metabolism (ko00520)	1	p2	(TA)6	12	3	14	--	--
c82038.graph_c0	4	0.25	0.49	0.66	0	0	0	0.05	0	0	3.72	4.2	3.98	1.46	1.72	1.27	8.15847e-13	3.23112	up	8.14202e-07	5.54517	up	3.53008e-12	7.4915	up	1.73574e-07	5.11641	up	[K]	Transcription	--	--	[R]	General function prediction only	Leucine rich repeat;; Leucine Rich repeats (2 copies);; Leucine Rich Repeat	Plant intracellular Ras-group-related LRR protein 3 OS=Oryza sativa subsp. japonica OX=39947 GN=IRL3 PE=2 SV=3	S	Function unknown	PREDICTED: plant intracellular Ras-group-related LRR protein 9-like [Ipomoea nil]	--	--	--	--	--	--	--	--	--	--
c82177.graph_c1	0	0	0	0.1	0.04	0.24	0.05	0.3	0.19	0.21	0.78	0.94	1.25	1.25	2.21	1.41	1.23451e-06	4.1655	up	3.98929e-06	3.30784	up	4.09393e-06	2.62692	up	5.74119e-07	2.65879	up	[R]	General function prediction only	Molecular Function: catalytic activity (GO:0003824);; Biological Process: metabolic process (GO:0008152);; Cellular Component: integral component of membrane (GO:0016021);;	K01513|0|spen:107024026|K01513 ectonucleotide pyrophosphatase/phosphodiesterase family member 1/3 [EC:3.1.4.1 3.6.1.9] | (RefSeq) ectonucleotide pyrophosphatase/phosphodiesterase family member 3-like	[R]	General function prediction only	Type I phosphodiesterase / nucleotide pyrophosphatase	--	S	Function unknown	PREDICTED: ectonucleotide pyrophosphatase/phosphodiesterase family member 1-like [Ipomoea nil]	molecular function: catalytic activity (GO:0003824);; biological process: metabolic process (GO:0008152);; cellular component: membrane (GO:0016020);; cellular component: membrane part (GO:0044425)	Purine metabolism (ko00230);; Starch and sucrose metabolism (ko00500);; Nicotinate and nicotinamide metabolism (ko00760);; Pantothenate and CoA biosynthesis (ko00770)	1	p3	(AGA)6	18	7	24	--	--
c82535.graph_c0	3	0.29	0.34	0.71	2.71	3.63	2.46	0	0.29	0	10.23	5.51	11.22	21.51	23.94	22.12	3.81557e-16	4.27773	up	8.02352e-27	2.72882	up	7.85349e-17	6.82865	up	7.15615e-28	7.30245	up	--	--	--	--	--	--	Trypsin and protease inhibitor	--	O	Posttranslational modification, protein turnover, chaperones	PREDICTED: serine protease inhibitor 2-like [Ipomoea nil]	--	--	--	--	--	--	--	--	--	--
c82584.graph_c0	172	43.93	56.95	65.22	20.15	28.16	31.75	15.39	19.92	18.9	194.11	94.21	329.89	292.94	245.16	262.98	4.49228e-07	2.03429	up	3.13067e-66	3.15692	up	2.29814e-24	4.06	up	3.19899e-194	3.88742	up	--	--	Cellular Component: cytoplasm (GO:0005737);; Biological Process: L-phenylalanine catabolic process (GO:0006559);; Biological Process: cinnamic acid biosynthetic process (GO:0009800);; Molecular Function: phenylalanine ammonia-lyase activity (GO:0045548);;	K10775|1.27723e-44|cam:101507594|K10775 phenylalanine ammonia-lyase [EC:4.3.1.24] | (RefSeq) phenylalanine ammonia-lyase 1-like	[Q]	Secondary metabolites biosynthesis, transport and catabolism	--	Phenylalanine ammonia-lyase OS=Nicotiana tabacum OX=4097 GN=PALA PE=2 SV=2	E	Amino acid transport and metabolism	phenylalanine ammonia-lyase 1 [Ipomoea purpurea]	cellular component: cell (GO:0005623);; cellular component: cell part (GO:0044464);; biological process: metabolic process (GO:0008152);; biological process: cellular process (GO:0009987);; biological process: single-organism process (GO:0044699);; molecular function: catalytic activity (GO:0003824)	Phenylalanine metabolism (ko00360);; Phenylpropanoid biosynthesis (ko00940)	--	--	--	--	--	--	--	--
c82679.graph_c0	14	2.2	0.82	2.14	0.15	0.69	0	0	0	0	7.41	8.11	8.07	26.82	24.65	21.86	1.35248e-06	2.30241	up	8.73187e-24	5.81138	up	1.47514e-08	8.19616	up	1.91199e-16	8.17286	up	--	--	Biological Process: response to auxin (GO:0009733);;	K14488|2.62322e-40|spen:107026778|K14488 SAUR family protein | (RefSeq) auxin-responsive protein SAUR21-like	--	--	Auxin responsive protein	Auxin-responsive protein SAUR19 OS=Arabidopsis thaliana OX=3702 GN=SAUR19 PE=2 SV=1	S	Function unknown	PREDICTED: auxin-responsive protein SAUR21-like [Solanum pennellii]	biological process: response to stimulus (GO:0050896)	Plant hormone signal transduction (ko04075)	--	--	--	--	--	--	--	--
c82829.graph_c0	10	1.18	0.62	1.97	1.77	3.03	0.55	0.29	0.84	0.66	14.67	4.84	17.99	23.03	27.46	28.16	9.60574e-09	3.27692	up	4.88894e-21	3.57972	up	2.62738e-15	4.87834	up	2.32339e-42	5.37897	up	--	--	Molecular Function: DNA binding (GO:0003677);; Cellular Component: nucleus (GO:0005634);; Biological Process: regulation of transcription, DNA-templated (GO:0006355);;	K09422|4.05867e-25|gra:105785906|K09422 myb proto-oncogene protein, plant | (RefSeq) myb-related protein 308	[K]	Transcription	--	Myb-related protein 308 OS=Antirrhinum majus OX=4151 GN=MYB308 PE=2 SV=1	K	Transcription	PREDICTED: myb-related protein 308-like [Ipomoea nil]	molecular function: binding (GO:0005488);; cellular component: cell (GO:0005623);; cellular component: organelle (GO:0043226);; cellular component: cell part (GO:0044464);; biological process: biological regulation (GO:0065007)	--	--	--	--	--	--	--	--	--
c82864.graph_c0	10	0.89	1.65	0.65	0	0	0	0	0	0	5.09	2.24	7.49	2.45	2.67	1.75	0.000366031	2.15429	up	2.03388e-06	5.40485	up	5.26733e-08	8.03318	up	5.18303e-07	5.74885	up	--	--	Molecular Function: DNA binding (GO:0003677);;	--	--	--	C2H2-type zinc finger	Zinc finger protein 10 OS=Arabidopsis thaliana OX=3702 GN=ZFP10 PE=2 SV=1	K	Transcription	PREDICTED: transcriptional regulator SUPERMAN-like [Ipomoea nil]	molecular function: binding (GO:0005488)	--	--	--	--	--	--	--	--	--
c82896.graph_c0	30	6.73	3.7	1.63	1.72	1.63	3.73	0.36	0.69	0.26	44.19	35.36	49.49	14.26	14.2	12.77	5.20467e-17	3.49355	up	2.68113e-07	2.35855	up	6.54918e-33	7.07862	up	1.02309e-14	4.69494	up	[QV]	Secondary metabolites biosynthesis, transport and catabolism ;; Defense mechanisms	Molecular Function: monooxygenase activity (GO:0004497);; Molecular Function: iron ion binding (GO:0005506);; Molecular Function: oxidoreductase activity, acting on paired donors, with incorporation or reduction of molecular oxygen (GO:0016705);; Molecular Function: heme binding (GO:0020037);; Biological Process: oxidation-reduction process (GO:0055114);;	K00512|4.25719e-54|sot:102597531|K00512 steroid 17alpha-monooxygenase / 17alpha-hydroxyprogesterone deacetylase [EC:1.14.14.19 1.14.14.32] | (RefSeq) cytochrome P450 82A3-like	[Q]	Secondary metabolites biosynthesis, transport and catabolism	Cytochrome P450	Cytochrome P450 82A4 OS=Glycine max OX=3847 GN=CYP82A4 PE=2 SV=1	Q	Secondary metabolites biosynthesis, transport and catabolism	PREDICTED: cytochrome P450 82A4-like [Ipomoea nil]	biological process: metabolic process (GO:0008152);; biological process: single-organism process (GO:0044699);; molecular function: catalytic activity (GO:0003824);; molecular function: binding (GO:0005488)	--	--	--	--	--	--	--	--	--
c82988.graph_c0	0	0	0	0	0	0.07	0.18	0.62	1.16	0	6.25	1.56	8.4	9.77	8.67	8.21	4.28436e-12	6.37943	up	4.78728e-18	6.10276	up	4.15428e-05	3.55685	up	0.000126484	3.42918	up	--	--	--	--	--	--	--	--	S	Function unknown	PREDICTED: uncharacterized protein LOC109165715 [Ipomoea nil]	--	--	--	--	--	--	--	--	--	--
c83124.graph_c0	8	1	0.35	2.1	0.45	0.35	0	0.89	0.21	0.65	8.5	2.79	14.01	16.93	15.28	20.84	0.000106775	2.68339	up	8.85675e-20	5.44144	up	3.27206e-09	4.14766	up	5.03684e-26	4.60306	up	--	--	Molecular Function: DNA binding (GO:0003677);;	K09422|6.19505e-55|zma:100384757|K09422 myb proto-oncogene protein, plant | (RefSeq) GRMZM2G077789; putative MYB DNA-binding domain superfamily protein	[K]	Transcription	Myb-like DNA-binding domain;; Myb-like DNA-binding domain	Transcription repressor MYB4 OS=Arabidopsis thaliana OX=3702 GN=MYB4 PE=1 SV=1	K	Transcription	MYB domain class transcription factor [Cucumis sativus]	molecular function: binding (GO:0005488)	--	--	--	--	--	--	--	--	--
c83183.graph_c0	0	0	0.09	0	0	0	0	0	0.21	0	3.46	1.92	4.33	4.65	2.88	4.45	9.61858e-09	5.05317	up	2.79934e-08	6.04246	up	6.90467e-09	5.71955	up	1.22249e-09	5.13118	up	--	--	--	--	--	--	--	Zinc-finger homeodomain protein 1 OS=Oryza sativa subsp. indica OX=39946 GN=ZHD1 PE=3 SV=1	S	Function unknown	PREDICTED: zinc-finger homeodomain protein 1-like isoform X2 [Ipomoea nil]	--	--	--	--	--	--	--	--	--	--
c83185.graph_c0	13286	2820.23	2360.57	2302.81	129.6	84.32	67.59	0.83	0.15	18.27	422.96	626.77	424.09	616.43	611.69	546.84	4.4815e-20	-2.07831	down	4.09177e-41	2.55591	up	2.57608e-06	6.14972	up	1.01029e-05	5.07361	up	--	--	--	--	--	--	--	--	--	--	--	--	--	--	--	--	--	--	--	--	--
c83294.graph_c0	32	1.05	0.66	0.86	0.95	1.17	1.34	0	0	0	29.08	18.36	42.88	16.02	18.36	16.82	4.90941e-50	5.17875	up	1.18708e-69	3.68944	up	4.08877e-21	11.8055	up	1.57716e-25	9.68066	up	[C]	Energy production and conversion	Cellular Component: integral component of membrane (GO:0016021);; Biological Process: xanthophyll biosynthetic process (GO:0016123);; Molecular Function: oxidoreductase activity, acting on paired donors, with incorporation or reduction of molecular oxygen (GO:0016705);; Biological Process: oxidation-reduction process (GO:0055114);;	K06444|0|sind:105161879|K06444 lycopene epsilon-cyclase [EC:5.5.1.18] | (RefSeq) lycopene epsilon cyclase, chloroplastic	--	--	Lycopene cyclase protein	Lycopene epsilon cyclase, chloroplastic OS=Arabidopsis thaliana OX=3702 GN=LUT2 PE=1 SV=2	I	Lipid transport and metabolism	Lycopene epsilon cyclase [Ipomoea batatas]	cellular component: membrane (GO:0016020);; cellular component: membrane part (GO:0044425);; biological process: metabolic process (GO:0008152);; biological process: cellular process (GO:0009987);; biological process: single-organism process (GO:0044699);; molecular function: catalytic activity (GO:0003824)	Carotenoid biosynthesis (ko00906)	--	--	--	--	--	--	--	--
c83409.graph_c0	109	6.36	4.87	8.7	11.6	8.15	14.83	26.86	25.45	28.14	0.85	1.11	1.08	2.56	2.23	2.13	4.71738e-09	-2.34501	down	6.33291e-17	-2.35118	down	7.75105e-53	-4.03392	down	1.21532e-83	-3.53183	down	--	--	--	--	--	--	--	--	--	--	PREDICTED: uncharacterized protein LOC109149872 [Ipomoea nil]	--	--	--	--	--	--	--	--	--	--
c83549.graph_c0	3151	364.81	344.7	741.51	7.79	7.38	4.57	1.14	0	3.51	2401.37	1557.66	2469.86	744.97	811.58	751.5	4.06629e-12	2.30419	up	0	6.66337	up	6.50827e-16	9.8244	up	8.94035e-11	7.05644	up	--	--	--	--	--	--	--	--	--	--	--	--	--	--	--	--	--	--	--	--	--
c83679.graph_c0	268	20.57	28.37	41.04	23.7	23.13	9.95	0.13	0.08	0.6	1.95	4.36	2.95	3.47	3.96	2.43	6.30908e-16	-2.99016	down	6.62749e-14	-2.67695	down	2.457e-08	4.0589	up	1.50919e-09	3.48962	up	[T]	Signal transduction mechanisms	Molecular Function: calcium ion binding (GO:0005509);;	K13448|7.78248e-56|spen:107022660|K13448 calcium-binding protein CML | (RefSeq) putative calcium-binding protein CML19	[T]	Signal transduction mechanisms	EF-hand domain pair;; EF-hand domain pair;; EF hand;; EF-hand domain;; EF hand	Calcium-binding protein CML38 OS=Arabidopsis thaliana OX=3702 GN=CML38 PE=2 SV=1	DTZ	--	PREDICTED: calcium-binding protein CML39-like [Ipomoea nil]	molecular function: binding (GO:0005488)	Plant-pathogen interaction (ko04626)	--	--	--	--	--	--	--	--
c83732.graph_c0	0	0	0	0	0.26	0.12	0	0	0	0	16.95	2.36	23.06	101.7	100.29	99.27	4.91057e-13	6.6634	up	2.29852e-42	8.65083	up	1.26519e-09	8.81197	up	9.30157e-29	10.1252	up	--	--	--	--	--	--	--	--	--	--	hypothetical protein, partial [Ipomoea nil]	--	--	--	--	--	--	--	--	--	--
c83779.graph_c0	688	137.41	139.66	94.87	31.51	22.74	31.49	0.16	0.2	0.44	1442.64	1382.38	1466.89	471.85	487.42	465.51	1.48047e-82	3.71138	up	9.93902e-208	3.90056	up	2.9664e-89	12.6689	up	9.64112e-73	10.2516	up	--	--	--	--	--	--	--	Photosystem II 5 kDa protein, chloroplastic OS=Arabidopsis thaliana OX=3702 GN=PSBT PE=3 SV=2	S	Function unknown	PREDICTED: photosystem II 5 kDa protein, chloroplastic [Ipomoea nil]	--	--	--	--	--	--	--	--	--	--
c83865.graph_c0	40	6.03	9.29	4.16	0.91	1.48	3.22	0.13	0	0.17	234.28	200.96	158.54	11.4	9.43	12.88	3.62411e-62	5.04987	up	5.9734e-07	2.38517	up	1.28587e-39	10.9608	up	1.73493e-14	6.07315	up	--	--	Molecular Function: DNA binding (GO:0003677);; Cellular Component: nucleus (GO:0005634);;	--	[O]	Posttranslational modification, protein turnover, chaperones	--	Protein RADIALIS-like 6 OS=Arabidopsis thaliana OX=3702 GN=RL6 PE=2 SV=1	K	Transcription	PREDICTED: protein RADIALIS-like 3 [Pyrus x bretschneideri]	molecular function: binding (GO:0005488);; cellular component: cell (GO:0005623);; cellular component: organelle (GO:0043226);; cellular component: cell part (GO:0044464)	--	--	--	--	--	--	--	--	--
c83881.graph_c0	53	7.02	5.31	5.26	21.91	15.71	29.27	14.39	13.72	14.2	0.98	0.91	0.81	2.27	3.09	3.46	2.74586e-06	-2.38688	down	5.53176e-19	-3.04808	down	8.81173e-17	-3.36317	down	2.24524e-15	-2.27396	down	--	--	--	--	--	--	--	--	S	Function unknown	PREDICTED: uncharacterized protein LOC109187501 isoform X1 [Ipomoea nil]	--	--	--	--	--	--	--	--	--	--
c83903.graph_c0	79	7.26	8.13	6.65	2.82	3.02	5.44	3.43	1.51	4.58	32.95	25.69	29.2	32.03	31.78	29.47	1.5852e-22	2.17664	up	3.47814e-28	2.88283	up	2.75008e-27	3.81123	up	2.6871e-17	3.21646	up	--	--	--	--	--	--	--	--	--	--	PREDICTED: uncharacterized protein LOC109155301 isoform X1 [Ipomoea nil]	--	--	--	--	--	--	--	--	--	--
c83928.graph_c0	49	8.25	10.49	10.06	1.17	1.04	0.37	0	0	0	87.73	61.79	100.73	7.71	12.16	10.03	1.22511e-38	3.30316	up	4.30743e-09	3.1972	up	7.55572e-18	11.0257	up	1.2546e-10	6.86608	up	--	--	--	--	--	--	Gibberellin regulated protein	Gibberellin-regulated protein 9 OS=Arabidopsis thaliana OX=3702 GN=GASA9 PE=3 SV=1	S	Function unknown	PREDICTED: gibberellin-regulated protein 9-like [Ipomoea nil]	--	--	--	--	--	--	--	--	--	--
c83935.graph_c0	0	0	0	0	0	0	0	0	0	0	67.21	22.21	78.21	1.97	3.08	4.09	4.91527e-29	8.94033	up	5.12308e-07	5.63291	up	2.94624e-17	11.001	up	1.1468e-07	5.98414	up	--	--	--	--	--	--	--	--	--	--	--	--	--	--	--	--	--	--	--	--	--
c84014.graph_c1	28	1.09	1.07	1.1	0.23	0.4	0.53	0.27	0.21	0.14	4.53	5.84	6.58	2.54	3.41	2.73	9.57769e-18	2.46323	up	1.71339e-11	2.82163	up	9.38947e-41	5.20046	up	5.07389e-18	3.52792	up	--	--	Cellular Component: plasma membrane (GO:0005886);; Biological Process: defense response (GO:0006952);;	K08472|0|sot:102578910|K08472 mlo protein | (RefSeq) MLO-like protein 9	--	--	Mlo family;; Mlo family	MLO-like protein 5 OS=Arabidopsis thaliana OX=3702 GN=MLO5 PE=2 SV=1	D	Cell cycle control, cell division, chromosome partitioning	PREDICTED: MLO-like protein 9 [Ipomoea nil]	cellular component: cell (GO:0005623);; cellular component: membrane (GO:0016020);; cellular component: cell part (GO:0044464);; biological process: response to stimulus (GO:0050896)	--	2	p1	(A)12	12	2336	2347	--	--
c84042.graph_c1	7	1.22	0.09	1.9	0.1	0.37	0	0	0	0	5.24	2.43	5.83	6.71	4.8	5.39	7.22425e-05	2.66139	up	7.04099e-10	4.36269	up	3.14708e-07	7.64494	up	4.44509e-10	6.71355	up	--	--	--	--	--	--	--	--	--	--	--	--	--	--	--	--	--	--	--	--	--
c84084.graph_c0	12	0.86	0	1.27	10.95	9.75	6.39	5.32	9.65	4.94	112.6	210.13	206.53	286.9	302.86	335.56	1.21946e-09	5.87852	up	3.95839e-190	4.84725	up	1.48998e-52	5.34223	up	7.04067e-74	5.45724	up	--	--	--	--	--	--	Geminivirus coat protein/nuclear export factor BR1 family;; Geminivirus V2 protein	--	--	--	Geminivirus AR1/BR1 coat protein [Corchorus capsularis]	--	--	--	--	--	--	--	--	--	--
c84121.graph_c0	34	3.65	4.31	2.19	0	0	0	0.09	0.08	0	79.07	66.77	58.67	4.21	5.88	3.01	3.57271e-52	4.42853	up	2.9423e-08	6.03973	up	7.46884e-32	9.887	up	1.19463e-09	5.14677	up	--	--	Molecular Function: DNA binding (GO:0003677);; Cellular Component: nucleus (GO:0005634);;	--	[O]	Posttranslational modification, protein turnover, chaperones	Myb-like DNA-binding domain	Protein RADIALIS-like 6 OS=Arabidopsis thaliana OX=3702 GN=RL6 PE=2 SV=1	K	Transcription	PREDICTED: protein RADIALIS-like 4 [Ipomoea nil]	molecular function: binding (GO:0005488);; cellular component: cell (GO:0005623);; cellular component: organelle (GO:0043226);; cellular component: cell part (GO:0044464)	--	--	--	--	--	--	--	--	--
c84245.graph_c0	34	3.48	3.99	4.69	0.57	0.18	0.24	0.33	0	0	24.09	21.03	32.23	7.98	6.31	7.89	5.40494e-25	2.82696	up	2.07408e-13	4.1006	up	8.93538e-31	7.95006	up	1.01766e-15	5.40929	up	--	--	Biological Process: response to auxin (GO:0009733);;	K14488|1.84283e-56|sind:105166021|K14488 SAUR family protein | (RefSeq) auxin-induced protein 15A-like	--	--	Auxin responsive protein	Auxin-responsive protein SAUR50 OS=Arabidopsis thaliana OX=3702 GN=SAUR50 PE=1 SV=1	S	Function unknown	PREDICTED: auxin-responsive protein SAUR50-like [Ipomoea nil]	biological process: response to stimulus (GO:0050896)	Plant hormone signal transduction (ko04075)	--	--	--	--	--	--	--	--
c84350.graph_c0	5	0.56	0.39	0	0.42	0.1	0.65	0.65	1.03	0.58	10.48	5.53	16.49	20.86	21.53	17.63	3.38129e-14	4.76809	up	2.36049e-28	5.37235	up	1.06951e-16	4.39914	up	6.51867e-38	4.67887	up	--	--	--	--	--	--	--	--	S	Function unknown	PREDICTED: uncharacterized protein LOC109153629 [Ipomoea nil]	--	--	--	--	--	--	--	--	--	--
c84454.graph_c0	559	98.88	34.98	67.96	105.72	152.59	91.81	48.66	49.61	50.16	418.41	110.2	618.58	1224.73	1222.81	1115.52	0.00210579	2.26696	up	2.42789e-69	3.12598	up	8.20162e-13	3.47121	up	0	4.52852	up	--	--	--	--	--	--	Glycine rich protein family	--	--	--	PREDICTED: cold and drought-regulated protein CORA-like isoform X2 [Ipomoea nil]	--	--	--	--	--	--	--	--	--	--
c84559.graph_c0	50	11.19	18.77	21.13	9.8	12.43	11.75	50.81	54.81	47.99	153.14	135.89	128.92	219.89	215.17	207.34	2.35057e-34	3.2153	up	1.23524e-130	4.07401	up	2.19328e-33	2.06341	up	6.00533e-112	2.05393	up	--	--	--	--	--	--	--	--	--	--	--	--	--	--	--	--	--	--	--	--	--
c84698.graph_c0	642	60.52	40.05	31.08	9.65	9.71	8.28	0.08	0.1	0.86	244.16	181.2	213.31	117.94	110.86	113.29	7.22179e-18	2.43727	up	3.12334e-134	3.44831	up	5.59406e-95	9.88405	up	1.69554e-30	7.8388	up	--	--	Cellular Component: chloroplast thylakoid lumen (GO:0009543);; Biological Process: photosystem II repair (GO:0010206);; Biological Process: photosystem II assembly (GO:0010207);; Cellular Component: chloroplast photosystem II (GO:0030095);; Biological Process: cellular response to light intensity (GO:0071484);;	K08902|3.09147e-61|sot:102601299|K08902 photosystem II Psb27 protein | (RefSeq) photosystem II repair protein PSB27-H1, chloroplastic	--	--	Photosystem II Pbs27	Photosystem II repair protein PSB27-H1, chloroplastic OS=Arabidopsis thaliana OX=3702 GN=PSB27-1 PE=1 SV=1	G	Carbohydrate transport and metabolism	PREDICTED: photosystem II repair protein PSB27-H1, chloroplastic [Ipomoea nil]	cellular component: cell (GO:0005623);; cellular component: organelle (GO:0043226);; cellular component: organelle part (GO:0044422);; cellular component: cell part (GO:0044464);; biological process: metabolic process (GO:0008152);; biological process: cellular process (GO:0009987);; biological process: cellular component organization or biogenesis (GO:0071840);; cellular component: membrane (GO:…	Photosynthesis (ko00195)	--	--	--	--	--	--	--	--
c84798.graph_c0	0	0	0.21	0.34	0.53	0.7	0.64	0.6	0.32	0	1.54	1.45	2.72	6.97	5.89	4.01	2.87822e-05	3.14245	up	8.59552e-10	2.87954	up	3.62552e-05	3.06575	up	3.94575e-15	3.93113	up	--	--	--	--	--	--	--	--	--	--	PREDICTED: copper transporter 4-like [Ipomoea nil]	--	--	--	--	--	--	--	--	--	--
c85046.graph_c0	14	1.3	1.21	2.92	0	0	0	0	0	0	14.63	8.86	18.94	2.83	5.74	4.95	3.12142e-12	3.05141	up	2.64843e-09	6.35685	up	2.54006e-12	9.5515	up	5.81469e-10	6.69072	up	--	--	--	--	--	--	--	--	--	--	--	--	--	--	--	--	--	--	--	--	--
c85129.graph_c0	0	0	0.11	0	0.68	0.54	1.13	0.4	0.25	0.41	26.05	17.43	37.08	22.62	24.01	20.08	1.26841e-24	7.65484	up	3.49935e-31	4.58525	up	6.63449e-34	6.70551	up	2.04874e-33	5.76325	up	--	--	--	--	--	--	Transcriptional activator	--	S	Function unknown	PREDICTED: uncharacterized protein LOC109176875 [Ipomoea nil]	--	--	--	--	--	--	--	--	--	--
c85432.graph_c0	8	1.21	1	1.98	3.86	0.96	0.36	0	0	0	7.02	4.1	10.89	24.84	24.97	24.39	1.47912e-05	2.22387	up	5.91054e-15	3.62034	up	8.28545e-08	7.89564	up	2.48755e-16	8.1497	up	--	--	--	K14488|5.80553e-45|sind:105170743|K14488 SAUR family protein | (RefSeq) uncharacterized LOC105170743	--	--	Auxin responsive protein	Auxin-responsive protein SAUR50 OS=Helianthus annuus OX=4232 PE=3 SV=1	S	Function unknown	PREDICTED: auxin-induced protein 6B-like [Ipomoea nil]	--	Plant hormone signal transduction (ko04075)	--	--	--	--	--	--	--	--
c85488.graph_c0	0	0	0.35	0.97	2.43	0.92	2.98	2.12	1.49	1.99	12.23	4.05	13.87	42.19	44	39.57	6.21835e-10	4.21392	up	7.85026e-49	4.12518	up	1.77101e-09	2.9732	up	6.25001e-85	4.43865	up	--	--	Molecular Function: electron carrier activity (GO:0009055);; Cellular Component: integral component of membrane (GO:0016021);; Cellular Component: anchored component of plasma membrane (GO:0046658);;	--	--	--	Plastocyanin-like domain	Uclacyanin 1 OS=Arabidopsis thaliana OX=3702 GN=UCC1 PE=1 SV=1	S	Function unknown	PREDICTED: mavicyanin [Ipomoea nil]	molecular function: electron carrier activity (GO:0009055);; cellular component: membrane (GO:0016020);; cellular component: membrane part (GO:0044425);; cellular component: cell (GO:0005623);; cellular component: cell part (GO:0044464)	--	--	--	--	--	--	--	--	--
c85531.graph_c0	17	2.18	5.07	1.31	2.04	1.63	1.81	6.83	4.74	6.49	16.16	10.3	23.19	67.08	61.39	65.39	2.15912e-08	2.662	up	4.85313e-64	4.89307	up	3.60842e-10	2.06815	up	8.56249e-78	3.32127	up	--	--	Cellular Component: integral component of membrane (GO:0016021);; Molecular Function: hydrolase activity, acting on ester bonds (GO:0016788);;	--	--	--	--	GDSL esterase/lipase At1g09390 OS=Arabidopsis thaliana OX=3702 GN=At1g09390 PE=2 SV=1	S	Function unknown	PREDICTED: GDSL esterase/lipase At1g09390 [Ipomoea nil]	cellular component: membrane (GO:0016020);; cellular component: membrane part (GO:0044425);; molecular function: catalytic activity (GO:0003824)	--	--	--	--	--	--	--	--	--
c85618.graph_c0	18	1.92	1.53	0.78	0.8	1.04	0.5	0	0	0	283.89	52.9	467.57	298.85	297.53	281.28	3.24894e-17	6.58519	up	4.11844e-162	8.22056	up	6.36664e-20	12.3355	up	1.43564e-43	11.8184	up	--	--	--	--	--	--	Pollen proteins Ole e I like	Proline-rich protein 4 OS=Arabidopsis thaliana OX=3702 GN=PRP4 PE=2 SV=1	S	Function unknown	PREDICTED: repetitive proline-rich cell wall protein 2-like [Ipomoea nil]	--	--	--	--	--	--	--	--	--	--
c85671.graph_c0	7	0.81	0	0.24	0.22	0.1	0.4	0.09	0	0	9.56	5.43	12.46	28.21	27.22	27.95	6.25992e-12	4.44657	up	2.19185e-31	6.41623	up	2.07968e-12	7.66913	up	1.18595e-22	8.11937	up	--	--	Biological Process: response to auxin (GO:0009733);; Cellular Component: integral component of membrane (GO:0016021);;	K14488|3.57019e-52|tcc:TCM_006757|K14488 SAUR family protein | (RefSeq) SAUR family protein	--	--	Auxin responsive protein	Auxin-responsive protein SAUR50 OS=Arabidopsis thaliana OX=3702 GN=SAUR50 PE=1 SV=1	S	Function unknown	PREDICTED: auxin-responsive protein SAUR50-like [Ipomoea nil]	biological process: response to stimulus (GO:0050896);; cellular component: membrane (GO:0016020);; cellular component: membrane part (GO:0044425)	Plant hormone signal transduction (ko04075)	--	--	--	--	--	--	--	--
c85700.graph_c0	4	0.57	0.45	0.12	5.35	5.63	5.76	23.29	14.83	18.87	83.45	34.46	97.36	75.82	88.24	82.69	2.49166e-42	7.34388	up	1.25801e-89	4.06395	up	8.61512e-16	2.90222	up	1.46491e-71	2.36313	up	[CI]	Energy production and conversion ;; Lipid transport and metabolism	Biological Process: lipid metabolic process (GO:0006629);; Cellular Component: integral component of membrane (GO:0016021);; Molecular Function: oxidoreductase activity (GO:0016491);; Biological Process: oxidation-reduction process (GO:0055114);;	K13076|9.17874e-56|sind:105164669|K13076 Delta8-fatty-acid desaturase [EC:1.14.19.4] | (RefSeq) delta(8)-fatty-acid desaturase 2-like	[I]	Lipid transport and metabolism	Cytochrome b5-like Heme/Steroid binding domain	Acyl-lipid (9-3)-desaturase OS=Borago officinalis OX=13363 PE=1 SV=1	I	Lipid transport and metabolism	PREDICTED: acyl-lipid (9-3)-desaturase-like [Ipomoea nil]	biological process: metabolic process (GO:0008152);; biological process: single-organism process (GO:0044699);; cellular component: membrane (GO:0016020);; cellular component: membrane part (GO:0044425);; molecular function: catalytic activity (GO:0003824)	--	--	--	--	--	--	--	--	--
c85712.graph_c0	842	80.05	45.38	64.63	13	17.17	12.8	0.31	0.39	1.28	247.62	180.88	277.01	231.94	234.43	216.38	2.5548e-14	2.05593	up	7.94745e-160	3.79464	up	4.12134e-123	9.06937	up	1.78696e-159	8.39934	up	--	--	--	--	--	--	Protein of unknown function, DUF538	--	S	Function unknown	PREDICTED: uncharacterized protein LOC109164648 [Ipomoea nil]	--	--	--	--	--	--	--	--	--	--
c85758.graph_c0	1082	105.37	94.75	71.82	13.39	10.49	10.91	0	0	0	594.36	590.04	568.8	60.01	54.3	53.84	1.34806e-49	2.87176	up	7.67886e-41	2.10326	up	5.32442e-36	14.3354	up	1.51706e-26	9.82447	up	[E]	Amino acid transport and metabolism	--	K02437|5.8619e-63|pxb:103962468|K02437 glycine cleavage system H protein | (RefSeq) glycine cleavage system H protein 3, mitochondrial-like	[E]	Amino acid transport and metabolism	Glycine cleavage H-protein;; Glycine cleavage H-protein	Glycine cleavage system H protein, mitochondrial OS=Flaveria pringlei OX=4226 GN=GDCSH PE=2 SV=1	E	Amino acid transport and metabolism	PREDICTED: glycine cleavage system H protein, mitochondrial-like [Ipomoea nil]	--	Glycine, serine and threonine metabolism (ko00260);; Glyoxylate and dicarboxylate metabolism (ko00630)	--	--	--	--	--	--	--	--
c85846.graph_c0	4	0.13	0.17	0.21	0.71	0.44	1.01	0.11	0.07	0.23	9.76	3.83	14.02	13.37	11.91	11.72	1.65528e-25	5.54359	up	8.82842e-50	3.90802	up	1.99006e-27	6.54002	up	1.48706e-54	6.39442	up	[T]	Signal transduction mechanisms	Molecular Function: nucleotide binding (GO:0000166);; Molecular Function: protein kinase activity (GO:0004672);;	--	--	--	Protein kinase domain;; Protein tyrosine kinase	Receptor-like cytosolic serine/threonine-protein kinase RBK1 OS=Arabidopsis thaliana OX=3702 GN=RBK1 PE=1 SV=1	T	Signal transduction mechanisms	PREDICTED: serine/threonine-protein kinase CDL1-like isoform X2 [Ipomoea nil]	molecular function: binding (GO:0005488);; biological process: metabolic process (GO:0008152);; biological process: cellular process (GO:0009987);; molecular function: catalytic activity (GO:0003824)	--	1	p2	(GT)8	16	2007	2022	--	--
c85873.graph_c0	32	3.7	2.04	3.18	0.36	0.67	1.21	2.84	0.61	0.9	16.95	11.93	18.69	11.35	13.33	12.66	9.51169e-24	2.93468	up	1.32021e-28	4.52798	up	8.1375e-41	5.49364	up	1.52819e-35	4.41135	up	--	--	Molecular Function: serine-type carboxypeptidase activity (GO:0004185);; Cellular Component: extracellular space (GO:0005615);; Cellular Component: vacuole (GO:0005773);; Biological Process: brassinosteroid mediated signaling pathway (GO:0009742);; Cellular Component: integral component of membrane (GO:0016021);; Biological Process: proteolysis involved in cellular protein catabolic process (GO:0…	K16297|2.08396e-174|tcc:TCM_037034|K16297 serine carboxypeptidase-like clade II [EC:3.4.16.-] | (RefSeq) Alpha/beta-Hydrolases superfamily protein	[OE]	--	Serine carboxypeptidase	Serine carboxypeptidase 24 OS=Arabidopsis thaliana OX=3702 GN=SCPL24 PE=1 SV=1	E	Amino acid transport and metabolism	PREDICTED: serine carboxypeptidase 24-like [Ipomoea nil]	biological process: metabolic process (GO:0008152);; molecular function: catalytic activity (GO:0003824);; cellular component: extracellular region (GO:0005576);; cellular component: extracellular region part (GO:0044421);; cellular component: cell (GO:0005623);; cellular component: organelle (GO:0043226);; cellular component: cell part (GO:0044464);; biological process: cellular process (GO:0009…	--	--	--	--	--	--	--	--	--
c85873.graph_c1	2	0.44	1.71	3.42	0	0.39	1.01	0	0	0.24	13.12	6.75	14.22	7.12	10.85	13.47	2.33633e-05	2.61524	up	9.66642e-09	4.06279	up	1.5024e-10	7.10805	up	1.01922e-10	5.97307	up	--	--	Molecular Function: serine-type carboxypeptidase activity (GO:0004185);; Biological Process: proteolysis (GO:0006508);; Cellular Component: integral component of membrane (GO:0016021);;	K16297|1.66662e-33|sot:102585126|K16297 serine carboxypeptidase-like clade II [EC:3.4.16.-] | (RefSeq) serine carboxypeptidase 24	[OE]	--	Serine carboxypeptidase	Serine carboxypeptidase-like 22 OS=Arabidopsis thaliana OX=3702 GN=SCPL22 PE=2 SV=1	E	Amino acid transport and metabolism	PREDICTED: serine carboxypeptidase 24-like [Ipomoea nil]	biological process: metabolic process (GO:0008152);; molecular function: catalytic activity (GO:0003824);; cellular component: membrane (GO:0016020);; cellular component: membrane part (GO:0044425)	--	--	--	--	--	--	--	--	--
c85937.graph_c0	0	0	0.18	0	0.1	0.09	0.37	0.86	1.07	0.47	2.23	2.52	6.35	11.8	14.65	16.32	2.2537e-08	4.75399	up	6.64718e-21	5.79381	up	6.06223e-06	2.72201	up	7.14822e-29	4.04597	up	--	--	Molecular Function: electron carrier activity (GO:0009055);; Cellular Component: anchored component of plasma membrane (GO:0046658);;	--	--	--	Plastocyanin-like domain	Uclacyanin-3 OS=Arabidopsis thaliana OX=3702 GN=UCC3 PE=2 SV=1	S	Function unknown	PREDICTED: uclacyanin-3-like [Ipomoea nil]	molecular function: electron carrier activity (GO:0009055);; cellular component: cell (GO:0005623);; cellular component: membrane (GO:0016020);; cellular component: membrane part (GO:0044425);; cellular component: cell part (GO:0044464)	--	--	--	--	--	--	--	--	--
c85945.graph_c0	6	0.66	0.83	1.49	0	0	0	0	0	0	7.74	8.5	9.58	20.51	22.34	20.02	5.24707e-13	3.0644	up	4.06132e-17	8.08248	up	1.0415e-09	8.6394	up	1.87682e-17	8.36516	up	--	--	--	--	--	--	--	--	--	--	PREDICTED: uncharacterized protein LOC109157426 [Ipomoea nil]	--	--	--	--	--	--	--	--	--	--
c85969.graph_c0	230	22.4	17.33	14.99	3	3.93	3.83	0.59	0.66	0.89	124.83	99.52	102.94	22.1	17	20.78	4.03802e-34	2.75879	up	4.52173e-18	2.25751	up	2.97169e-116	7.56938	up	1.89542e-43	4.5003	up	--	--	Cellular Component: chloroplast thylakoid membrane (GO:0009535);; Cellular Component: chloroplast stroma (GO:0009570);;	--	--	--	--	--	S	Function unknown	PREDICTED: uncharacterized protein LOC109151859 [Ipomoea nil]	cellular component: cell (GO:0005623);; cellular component: membrane (GO:0016020);; cellular component: organelle (GO:0043226);; cellular component: organelle part (GO:0044422);; cellular component: cell part (GO:0044464)	--	--	--	--	--	--	--	--	--
c86019.graph_c0	16	1.68	1.01	2.53	1.38	1.3	3.05	1.03	0.11	0.59	12.45	8.02	9.72	18.66	18.89	18.78	2.97873e-10	2.65204	up	6.27583e-21	3.11266	up	2.27978e-19	4.60857	up	2.03784e-37	4.84192	up	--	--	Cellular Component: integral component of membrane (GO:0016021);;	--	--	--	Dirigent-like protein	Dirigent protein 19 OS=Arabidopsis thaliana OX=3702 GN=DIR19 PE=2 SV=1	U	Intracellular trafficking, secretion, and vesicular transport	PREDICTED: dirigent protein 22-like [Ipomoea nil]	cellular component: membrane (GO:0016020);; cellular component: membrane part (GO:0044425)	--	--	--	--	--	--	--	--	--
c86123.graph_c0	43	5.17	6.34	7.83	0.45	0.41	0.41	0	0	0	33.51	15.51	37.6	55	59.21	51.9	1.32189e-09	2.26772	up	2.31997e-52	6.58556	up	5.26147e-14	10.0757	up	2.55889e-24	9.50333	up	--	--	--	--	--	--	Probable lipid transfer	Non-specific lipid-transfer protein 2 OS=Oryza sativa subsp. indica OX=39946 GN=LTP-2 PE=3 SV=2	--	--	PREDICTED: probable non-specific lipid-transfer protein 2 [Ipomoea nil]	--	--	--	--	--	--	--	--	--	--
c86144.graph_c0	50	4.71	2.46	3.06	5.74	3.42	3.17	0	0.1	0.32	30.49	22.25	34.86	36.82	36.83	32.01	3.69477e-24	3.22648	up	2.89542e-35	2.89355	up	2.25502e-33	8.21368	up	3.15865e-37	7.67519	up	--	--	Cellular Component: plasma membrane (GO:0005886);; Cellular Component: integral component of membrane (GO:0016021);;	--	--	--	Domain of unknown function (DUF588)	CASP-like protein 1E2 OS=Vitis vinifera OX=29760 GN=VIT_05s0020g01820 PE=2 SV=1	S	Function unknown	PREDICTED: CASP-like protein 1E2 [Ipomoea nil]	cellular component: cell (GO:0005623);; cellular component: membrane (GO:0016020);; cellular component: cell part (GO:0044464);; cellular component: membrane part (GO:0044425)	--	--	--	--	--	--	--	--	--
c86163.graph_c0	53	3.31	3.79	2.3	12.5	17.36	14.32	31.94	29.86	31.29	0.46	0.34	0.23	0.07	0.17	0.19	1.64952e-07	-2.8929	down	7.69189e-34	-6.77298	down	1.97339e-56	-6.27327	down	1.07371e-50	-7.78326	down	[HC]	Coenzyme transport and metabolism ;; Energy production and conversion	Molecular Function: monooxygenase activity (GO:0004497);; Cellular Component: membrane (GO:0016020);; Biological Process: secondary metabolite biosynthetic process (GO:0044550);;	--	[CR]	--	FAD binding domain;; Lycopene cyclase protein;; FAD binding domain	Monooxygenase 2 OS=Arabidopsis thaliana OX=3702 GN=MO2 PE=2 SV=1	CH	--	PREDICTED: uncharacterized protein LOC109170242 isoform X1 [Ipomoea nil]	biological process: metabolic process (GO:0008152);; biological process: single-organism process (GO:0044699);; molecular function: catalytic activity (GO:0003824);; cellular component: membrane (GO:0016020)	--	1	p1	(A)11	11	1382	1392	ATCATTGGTTGGCTAAACGC	59.967
c86165.graph_c0	19	1.2	1.7	1.29	11.78	27.43	15.87	190.81	184.43	180.91	14.34	9.54	33.14	819.21	800.47	781.46	3.00829e-15	3.77444	up	2.93681e-39	5.12017	up	1.04281e-10	-2.70451	down	0	2.1159	up	--	--	Molecular Function: hydrolase activity, hydrolyzing O-glycosyl compounds (GO:0004553);; Cellular Component: cell wall (GO:0005618);; Biological Process: xyloglucan metabolic process (GO:0010411);; Molecular Function: xyloglucan:xyloglucosyl transferase activity (GO:0016762);; Biological Process: cell wall biogenesis (GO:0042546);; Cellular Component: apoplast (GO:0048046);; Biological Process: ce…	K08235|1.03611e-111|vra:106752511|K08235 xyloglucan:xyloglucosyl transferase [EC:2.4.1.207] | (RefSeq) probable xyloglucan endotransglucosylase/hydrolase protein 32	--	--	Glycosyl hydrolases family 16;; Xyloglucan endo-transglycosylase (XET) C-terminus;; Glycosyl hydrolases family 16	Probable xyloglucan endotransglucosylase/hydrolase protein 32 OS=Arabidopsis thaliana OX=3702 GN=XTH32 PE=2 SV=1	G	Carbohydrate transport and metabolism	PREDICTED: probable xyloglucan endotransglucosylase/hydrolase protein 32 [Ipomoea nil]	molecular function: catalytic activity (GO:0003824);; cellular component: cell (GO:0005623);; cellular component: cell part (GO:0044464);; biological process: metabolic process (GO:0008152);; biological process: cellular process (GO:0009987);; biological process: cellular component organization or biogenesis (GO:0071840);; cellular component: extracellular region (GO:0005576)	--	--	--	--	--	--	--	--	--
c86273.graph_c0	18995	4324.73	4464.24	6635.28	269.73	169.43	282.25	203.58	225.58	240.04	698.43	682.67	686.73	3501.66	3630.58	3276.42	2.19455e-39	-2.75392	down	1.75958e-129	3.74263	up	6.6988e-61	2.24358	up	0	4.01865	up	--	--	--	K13993|6.83251e-49|sind:105160926|K13993 HSP20 family protein | (RefSeq) 17.6 kDa class I heat shock protein-like	[O]	Posttranslational modification, protein turnover, chaperones	Hsp20/alpha crystallin family	18.2 kDa class I heat shock protein OS=Medicago sativa OX=3879 GN=HSP18.2 PE=2 SV=1	O	Posttranslational modification, protein turnover, chaperones	PREDICTED: 18.2 kDa class I heat shock protein-like [Ipomoea nil]	--	Protein processing in endoplasmic reticulum (ko04141)	--	--	--	--	--	--	--	--
c86289.graph_c0	0	0	0.92	0.25	0	0	0	0.58	1.07	1.05	13.85	2.68	19.05	3.98	6.3	7.03	1.36334e-08	4.37478	up	1.96259e-09	6.38758	up	9.93995e-10	4.16766	up	9.07328e-09	2.6233	up	--	--	--	--	--	--	--	--	S	Function unknown	PREDICTED: uncharacterized protein LOC109153251 [Ipomoea nil]	--	--	--	--	--	--	--	--	--	--
c86346.graph_c0	6	0.41	0.24	0.22	0.26	0.61	0.8	0	0.07	0	1.83	1.64	1.5	5.33	2.01	2.87	5.48646e-05	2.50301	up	0.000601512	2.01055	up	1.25513e-07	6.08711	up	1.70023e-09	5.68109	up	--	--	--	K16296|2.93297e-111|spen:107007223|K16296 serine carboxypeptidase-like clade I [EC:3.4.16.-] | (RefSeq) serine carboxypeptidase-like 7	[OE]	--	Serine carboxypeptidase	Serine carboxypeptidase-like 6 OS=Arabidopsis thaliana OX=3702 GN=SCPL6 PE=2 SV=2	E	Amino acid transport and metabolism	PREDICTED: uncharacterized protein LOC109153033 [Ipomoea nil]	--	--	--	--	--	--	--	--	--	--
c86390.graph_c1	5	0.4	0.42	0.17	0.15	0.07	0	0	0.08	0	82.04	14.44	112.19	6.09	7.23	5.17	1.50049e-16	6.59156	up	6.92214e-14	5.52983	up	6.24498e-23	10.6574	up	1.15219e-13	6.59885	up	--	--	Biological Process: negative regulation of cellular process (GO:0048523);;	--	--	--	Cyclin-dependent kinase inhibitor	Cyclin-dependent kinase inhibitor 7 OS=Arabidopsis thaliana OX=3702 GN=KRP7 PE=1 SV=2	T	Signal transduction mechanisms	PREDICTED: cyclin-dependent kinase inhibitor 7-like isoform X1 [Ipomoea nil]	biological process: biological regulation (GO:0065007)	--	--	--	--	--	--	--	--	--
c86427.graph_c0	0	0	0	0	0	0	0	0	0	0	58.17	32.68	54.16	6.16	8.05	5.26	4.55784e-30	8.89534	up	3.74749e-10	6.57437	up	4.61879e-17	10.8531	up	1.05653e-10	6.88485	up	--	--	--	--	--	--	--	--	--	--	--	--	--	--	--	--	--	--	--	--	--
c86482.graph_c1	2	0.18	0.16	0.09	0	0	0	0	0	0	9.96	5.14	13.79	8.28	7.29	7.1	7.45715e-18	5.58072	up	2.70296e-12	7.09632	up	9.01157e-11	9.06702	up	9.41627e-13	7.38947	up	--	--	Biological Process: cutin biosynthetic process (GO:0010143);; Cellular Component: integral component of membrane (GO:0016021);; Biological Process: dephosphorylation (GO:0016311);; Molecular Function: phosphatase activity (GO:0016791);; Molecular Function: glycerol-3-phosphate 2-O-acyltransferase activity (GO:0090447);;	K13508|1.93129e-107|sind:105161551|K13508 glycerol-3-phosphate acyltransferase [EC:2.3.1.15] | (RefSeq) glycerol-3-phosphate 2-O-acyltransferase 6-like	--	--	haloacid dehalogenase-like hydrolase	Glycerol-3-phosphate 2-O-acyltransferase 6 OS=Arabidopsis thaliana OX=3702 GN=GPAT6 PE=1 SV=1	I	Lipid transport and metabolism	PREDICTED: glycerol-3-phosphate 2-O-acyltransferase 6-like [Ipomoea nil]	biological process: metabolic process (GO:0008152);; cellular component: membrane (GO:0016020);; cellular component: membrane part (GO:0044425);; biological process: cellular process (GO:0009987);; molecular function: catalytic activity (GO:0003824)	Glycerolipid metabolism (ko00561);; Glycerophospholipid metabolism (ko00564)	--	--	--	--	--	--	--	--
c86608.graph_c0	156	17.65	11.55	9.53	0.63	0.22	0.99	0.82	0.62	0.41	116.48	133.82	130.85	42.4	51.11	42.82	1.64698e-42	3.47491	up	1.1094e-53	5.97693	up	1.77565e-104	8.24516	up	4.86132e-65	6.10792	up	--	--	--	--	--	--	Staygreen protein	Protein STAY-GREEN, chloroplastic OS=Oryza sativa subsp. japonica OX=39947 GN=SGR PE=1 SV=1	S	Function unknown	PREDICTED: protein STAY-GREEN LIKE, chloroplastic [Ipomoea nil]	--	--	--	--	--	--	--	--	--	--
c86617.graph_c0	180	6.67	2.36	7.06	8.07	7.48	14.92	36.31	36.32	34.02	0	0	0	0.97	0.88	0.89	9.63285e-16	-7.02227	down	1.21073e-26	-3.59119	down	4.27846e-17	-10.8188	down	3.54209e-161	-5.27561	down	--	--	Biological Process: amino acid transmembrane transport (GO:0003333);; Cellular Component: plasma membrane (GO:0005886);; Molecular Function: amino acid transmembrane transporter activity (GO:0015171);; Cellular Component: integral component of membrane (GO:0016021);;	--	[E]	Amino acid transport and metabolism	Transmembrane amino acid transporter protein	Amino acid permease 6 OS=Arabidopsis thaliana OX=3702 GN=AAP6 PE=1 SV=1	E	Amino acid transport and metabolism	PREDICTED: amino acid permease 6-like [Ipomoea nil]	biological process: single-organism process (GO:0044699);; biological process: localization (GO:0051179);; cellular component: cell (GO:0005623);; cellular component: membrane (GO:0016020);; cellular component: cell part (GO:0044464);; molecular function: transporter activity (GO:0005215);; cellular component: membrane part (GO:0044425)	--	--	--	--	--	--	--	--	--
c86624.graph_c0	3	0.25	0	0.09	0.23	0.22	0.75	1.21	0.74	0.9	4.38	1.93	3.68	14.45	14.69	14.48	2.13553e-09	4.44747	up	1.40848e-29	4.95073	up	7.51403e-07	2.36192	up	7.30394e-39	3.85297	up	[R]	General function prediction only	Molecular Function: sphingomyelin phosphodiesterase activity (GO:0004767);; Molecular Function: GTP binding (GO:0005525);; Cellular Component: intracellular (GO:0005622);; Biological Process: small GTPase mediated signal transduction (GO:0007264);;	K04392|5.49912e-121|jcu:105639557|K04392 Ras-related C3 botulinum toxin substrate 1 | (RefSeq) rac-like GTP-binding protein RAC2	[R]	General function prediction only	Ras family;; Ras of Complex, Roc, domain of DAPkinase	Rac-like GTP-binding protein RAC13 OS=Gossypium hirsutum OX=3635 GN=RAC13 PE=2 SV=1	S	Function unknown	PREDICTED: rac-like GTP-binding protein RAC2 [Ipomoea nil]	molecular function: catalytic activity (GO:0003824);; molecular function: binding (GO:0005488);; cellular component: cell (GO:0005623);; cellular component: cell part (GO:0044464);; biological process: cellular process (GO:0009987);; biological process: signaling (GO:0023052);; biological process: single-organism process (GO:0044699);; biological process: response to stimulus (GO:0050896);; biolo…	Phagosome (ko04145);; AGE-RAGE signaling pathway in diabetic complications (ko04933)	--	--	--	--	--	--	--	--
c86847.graph_c0	2	0.25	0.24	0.77	0	0.19	0.29	0	0	0	87.64	75.06	67.63	11.51	10.72	8.13	1.48297e-64	7.28126	up	3.8264e-16	5.5143	up	1.00803e-19	11.4572	up	2.33055e-13	7.53116	up	--	--	--	--	--	--	Rapid ALkalinization Factor (RALF)	--	--	--	PREDICTED: uncharacterized protein LOC109180232 [Ipomoea nil]	--	--	--	--	--	--	--	--	--	--
c86858.graph_c0	193	19.01	23.26	33.3	0	0.35	0.34	1.29	0.9	0.44	116.91	74.35	116.48	15.25	18.69	15.84	3.7982e-15	2.19548	up	1.01265e-25	5.72895	up	8.60063e-95	7.36089	up	6.0915e-36	4.10483	up	--	--	--	--	--	--	--	--	--	--	--	--	--	--	--	--	--	--	--	--	--
c86903.graph_c0	1031	90.69	63.43	67.99	37.25	38.34	27.66	7.42	10.29	8.07	263.36	214.13	330.39	389.96	352.29	334.07	4.63176e-18	2.01128	up	7.99972e-100	3.1225	up	2.3919e-182	5.54988	up	0	5.36501	up	--	--	Cellular Component: plasma membrane (GO:0005886);; Cellular Component: intrinsic component of membrane (GO:0031224);; Biological Process: single-organism process (GO:0044699);;	--	--	--	Probable lipid transfer;; Protease inhibitor/seed storage/LTP family	Non-specific lipid transfer protein GPI-anchored 1 OS=Arabidopsis thaliana OX=3702 GN=LTPG1 PE=1 SV=1	U	Intracellular trafficking, secretion, and vesicular transport	PREDICTED: non-specific lipid transfer protein GPI-anchored 1-like [Ipomoea nil]	cellular component: cell (GO:0005623);; cellular component: membrane (GO:0016020);; cellular component: cell part (GO:0044464);; cellular component: membrane part (GO:0044425);; biological process: single-organism process (GO:0044699)	--	1	p1	(A)11	11	653	663	TCACCAGCCCACCTACAAAT	60.375
c87015.graph_c0	126	10.27	2.74	1.96	0.08	0.97	0	0.14	0.34	0	53.95	17.76	70.32	17.4	13.61	14.1	0.000245817	2.95338	up	6.64675e-05	4.24403	up	4.76933e-33	8.53468	up	1.45061e-30	6.32055	up	--	--	--	--	[E]	Amino acid transport and metabolism	Serine hydrolase (FSH1)	Rhodanese-like domain-containing protein 6 OS=Arabidopsis thaliana OX=3702 GN=STR6 PE=2 SV=1	S	Function unknown	PREDICTED: esterase CG5412-like [Ipomoea nil]	--	--	1	p3	(GAT)5	15	847	861	TGGAGAAGTTGAGGAATTGGA	59.656
c87035.graph_c0	12	3.82	2.37	2.24	2.52	4.13	4.06	3.36	4.29	1.39	23.86	5.61	16.13	11.46	15.78	14.76	7.45552e-11	3.53032	up	6.2685e-10	2.41009	up	1.00855e-11	3.82913	up	1.41776e-14	2.7416	up	[E]	Amino acid transport and metabolism	Biological Process: proteolysis (GO:0006508);; Molecular Function: transferase activity, transferring acyl groups (GO:0016746);;	K16296|1.56418e-78|sot:102587305|K16296 serine carboxypeptidase-like clade I [EC:3.4.16.-] | (RefSeq) serine carboxypeptidase-like 18	[OE]	--	Serine carboxypeptidase	Serine carboxypeptidase-like 18 OS=Arabidopsis thaliana OX=3702 GN=SCPL18 PE=2 SV=2	E	Amino acid transport and metabolism	PREDICTED: serine carboxypeptidase-like 18 isoform X2 [Ipomoea nil]	biological process: metabolic process (GO:0008152);; molecular function: catalytic activity (GO:0003824)	--	--	--	--	--	--	--	--	--
c87044.graph_c0	1	0.18	0	0.19	0	0	0	0	0	0	3.79	2.29	7.94	6.28	4.59	6.24	2.13802e-09	4.80357	up	1.23274e-10	6.70079	up	6.65132e-08	8.00844	up	3.52391e-11	7.00914	up	[O]	Posttranslational modification, protein turnover, chaperones	Molecular Function: metallopeptidase activity (GO:0008237);; Cellular Component: membrane (GO:0016020);; Molecular Function: metal ion binding (GO:0046872);;	--	[OW]	--	Matrixin;; Putative peptidoglycan binding domain	Metalloendoproteinase 2-MMP OS=Arabidopsis thaliana OX=3702 GN=2MMP PE=1 SV=1	O	Posttranslational modification, protein turnover, chaperones	PREDICTED: metalloendoproteinase 2-MMP-like [Ipomoea nil]	biological process: metabolic process (GO:0008152);; molecular function: catalytic activity (GO:0003824);; cellular component: membrane (GO:0016020);; molecular function: binding (GO:0005488)	--	--	--	--	--	--	--	--	--
c87087.graph_c0	8	1.22	0.53	0.48	1.73	5.12	2.48	0	0.15	0	13.15	6.33	15.02	37.28	42.35	39.72	5.06865e-12	3.86409	up	3.79034e-25	3.4432	up	4.576e-12	7.58532	up	2.00761e-23	8.22935	up	--	--	--	--	--	--	Probable lipid transfer	Non-specific lipid-transfer protein 2 OS=Apium graveolens var. rapaceum OX=278110 PE=1 SV=1	U	Intracellular trafficking, secretion, and vesicular transport	PREDICTED: non-specific lipid-transfer protein 2-like [Nicotiana tabacum]	--	--	--	--	--	--	--	--	--	--
c87180.graph_c0	7	2.1	1.31	0.31	0	0	0.35	0	0	0	17.74	15.82	19.15	10.71	9.96	8.38	1.37668e-12	3.78265	up	7.86749e-08	5.1646	up	4.1929e-09	8.41036	up	2.28867e-08	6.20654	up	[GEPR]	Carbohydrate transport and metabolism ;; Amino acid transport and metabolism ;; Inorganic ion transport and metabolism ;; General function prediction only	Molecular Function: inorganic phosphate transmembrane transporter activity (GO:0005315);; Biological Process: phosphate ion transport (GO:0006817);; Cellular Component: integral component of membrane (GO:0016021);; Biological Process: transmembrane transport (GO:0055085);;	K08176|1.96532e-78|bna:106406371|K08176 MFS transporter, PHS family, inorganic phosphate transporter | (RefSeq) inorganic phosphate transporter 1-4-like	[P]	Inorganic ion transport and metabolism	Sugar (and other) transporter	Inorganic phosphate transporter 1-4 OS=Arabidopsis thaliana OX=3702 GN=PHT1-4 PE=1 SV=1	O	Posttranslational modification, protein turnover, chaperones	PREDICTED: inorganic phosphate transporter 1-4-like [Ipomoea nil]	biological process: localization (GO:0051179);; molecular function: transporter activity (GO:0005215);; cellular component: membrane (GO:0016020);; cellular component: membrane part (GO:0044425)	--	--	--	--	--	--	--	--	--
c87262.graph_c0	62	2.95	3.66	1.02	4.52	5.09	6.83	3.81	4.31	5.42	36.94	36.46	34.33	39.23	36.7	37.22	3.79344e-26	3.91643	up	7.60093e-56	2.61935	up	2.17077e-76	3.62817	up	2.54831e-136	3.07178	up	--	--	Biological Process: flavonoid biosynthetic process (GO:0009813);; Cellular Component: intracellular membrane-bounded organelle (GO:0043231);; Biological Process: flavonoid glucuronidation (GO:0052696);; Molecular Function: quercetin 3-O-glucosyltransferase activity (GO:0080043);; Molecular Function: quercetin 7-O-glucosyltransferase activity (GO:0080044);;	K17193|3.3799e-91|egr:104450111|K17193 anthocyanidin 3-O-glucoside 2'''-O-xylosyltransferase [EC:2.4.2.51] | (RefSeq) anthocyanidin 3-O-glucoside 2'''-O-xylosyltransferase	[GC]	--	UDP-glucoronosyl and UDP-glucosyl transferase	UDP-glycosyltransferase 79B4 OS=Arabidopsis thaliana OX=3702 GN=UGT79B4 PE=2 SV=1	S	Function unknown	PREDICTED: anthocyanidin 3-O-glucoside 2&apos;&apos;&apos;-O-xylosyltransferase-like [Ipomoea nil]	biological process: metabolic process (GO:0008152);; cellular component: cell (GO:0005623);; cellular component: organelle (GO:0043226);; cellular component: cell part (GO:0044464);; biological process: cellular process (GO:0009987);; biological process: single-organism process (GO:0044699);; molecular function: catalytic activity (GO:0003824)	Anthocyanin biosynthesis (ko00942)	--	--	--	--	--	--	--	--
c87324.graph_c0	4684	369.91	321.22	290.7	64.93	58.94	48.42	16.59	21.79	24.18	1350.54	1364.48	1236.19	357.01	357.27	344.9	3.5236e-39	2.19674	up	2.52129e-100	2.43698	up	2.46547e-244	6.58277	up	6.8705e-151	4.05473	up	--	--	Cellular Component: photosystem II (GO:0009523);; Biological Process: photosynthesis (GO:0015979);; Cellular Component: integral component of membrane (GO:0016021);; Molecular Function: manganese ion binding (GO:0030145);;	K02723|1.24666e-47|sind:105156667|K02723 photosystem II PsbY protein | (RefSeq) photosystem II core complex proteins psbY, chloroplastic-like	--	--	Photosystem II protein Y (PsbY)	Photosystem II core complex proteins psbY, chloroplastic OS=Arabidopsis thaliana OX=3702 GN=PSBY PE=2 SV=1	I	Lipid transport and metabolism	PREDICTED: photosystem II core complex proteins psbY, chloroplastic [Ipomoea nil]	cellular component: cell (GO:0005623);; cellular component: membrane (GO:0016020);; cellular component: macromolecular complex (GO:0032991);; cellular component: membrane part (GO:0044425);; cellular component: cell part (GO:0044464);; biological process: metabolic process (GO:0008152);; biological process: cellular process (GO:0009987);; molecular function: binding (GO:0005488)	Photosynthesis (ko00195)	--	--	--	--	--	--	--	--
c87351.graph_c0	0	0	0.08	0	0.09	0	0.28	0.72	0.64	0.11	1.98	2.11	3.63	4.87	4.92	4.69	3.76323e-12	5.40487	up	1.94677e-17	4.94922	up	3.30684e-07	2.88841	up	9.61618e-19	3.16797	up	--	--	Cellular Component: integral component of membrane (GO:0016021);; Biological Process: response to freezing (GO:0050826);;	--	--	--	GDSL/SGNH-like Acyl-Esterase family found in Pmr5 and Cas1p;; PMR5 N terminal Domain	Protein ESKIMO 1 OS=Arabidopsis thaliana OX=3702 GN=ESK1 PE=1 SV=1	S	Function unknown	PREDICTED: protein ESKIMO 1 [Ipomoea nil]	cellular component: membrane (GO:0016020);; cellular component: membrane part (GO:0044425);; biological process: response to stimulus (GO:0050896)	--	1	p1	(A)13	13	126	138	TCCTCTTTTCTGCAACCCAT	59.67
c87369.graph_c0	7	0.97	1.03	1.52	3.52	2.9	2.88	1.51	2.16	0.8	41.23	13.18	40.33	18.7	19.51	18.73	8.72304e-21	4.75179	up	6.79771e-17	2.52179	up	1.05294e-21	5.0456	up	9.74669e-29	3.67811	up	--	--	--	--	--	--	Rapid ALkalinization Factor (RALF)	--	--	--	PREDICTED: uncharacterized protein LOC109153653 isoform X1 [Ipomoea nil]	--	--	--	--	--	--	--	--	--	--
c87384.graph_c0	1	0.14	0	0	0.47	0.72	0.19	0.94	2.28	0.84	4.38	8.3	6.4	25.9	25.79	26.61	3.36703e-19	6.93576	up	1.88409e-69	5.31908	up	2.83076e-08	2.83115	up	1.10701e-18	4.10512	up	--	--	--	--	--	--	Geminivirus Rep catalytic domain;; Geminivirus rep protein central domain;; Geminivirus AL2 protein;; Geminivirus AL3 protein;; Geminivirus C4 protein	--	--	--	hypothetical protein LSAT_2X76081 [Lactuca sativa]	--	--	--	--	--	--	--	--	--	--
c87398.graph_c0	0	0	0.29	0	0.53	0.36	0.19	0	0	0.28	4.14	1.78	2.38	3.74	3.48	1.96	1.00696e-06	4.02304	up	0.00010154	2.58817	up	4.40758e-08	5.19077	up	4.9033e-08	4.39039	up	--	--	Molecular Function: protein dimerization activity (GO:0046983);;	--	--	--	bHLH-MYC and R2R3-MYB transcription factors N-terminal	Truncated basic helix-loop-helix protein A OS=Pisum sativum OX=3888 GN=BHLH PE=3 SV=1	K	Transcription	bHLH2 transcription factor [Ipomoea batatas]	molecular function: binding (GO:0005488)	--	--	--	--	--	--	--	--	--
c87569.graph_c0	387	34.79	54.6	54.73	51.26	33.41	40.61	34.18	27.04	31.05	4.7	6.21	2.59	3.14	2.23	2.73	4.25286e-19	-3.03603	down	5.662e-62	-4.17241	down	2.67612e-09	-2.01686	down	5.07753e-63	-3.58421	down	--	--	--	K14488|1.13039e-33|gra:105770385|K14488 SAUR family protein | (RefSeq) uncharacterized LOC105770385	--	--	Auxin responsive protein	Auxin-responsive protein SAUR40 OS=Arabidopsis thaliana OX=3702 GN=SAUR40 PE=2 SV=1	S	Function unknown	auxin-responsive protein SAUR40-like [Olea europaea var. sylvestris]	--	Plant hormone signal transduction (ko04075)	--	--	--	--	--	--	--	--
c87705.graph_c0	0	0	0	0	0	0	0.19	0.27	0.08	0.37	2.83	1.71	3.64	5.37	5.07	4.64	2.14686e-09	5.65643	up	1.29622e-11	5.52178	up	1.04955e-09	3.97675	up	1.57887e-14	4.16784	up	[G]	Carbohydrate transport and metabolism	Cellular Component: extracellular region (GO:0005576);; Cellular Component: cell wall (GO:0005618);; Molecular Function: manganese ion binding (GO:0030145);; Biological Process: oxalate metabolic process (GO:0033609);; Molecular Function: nutrient reservoir activity (GO:0045735);; Molecular Function: oxalate decarboxylase activity (GO:0046564);;	--	--	--	Cupin;; Cupin domain	Germin-like protein subfamily 3 member 2 OS=Arabidopsis thaliana OX=3702 GN=At3g10080 PE=2 SV=1	S	Function unknown	PREDICTED: germin-like protein subfamily 3 member 2 [Ipomoea nil]	cellular component: extracellular region (GO:0005576);; cellular component: cell (GO:0005623);; cellular component: cell part (GO:0044464);; molecular function: binding (GO:0005488);; biological process: metabolic process (GO:0008152);; biological process: cellular process (GO:0009987);; biological process: single-organism process (GO:0044699);; molecular function: nutrient reservoir activity (GO…	--	--	--	--	--	--	--	--	--
c87787.graph_c0	117	9.35	7.26	11.12	6.61	5.36	3.55	6.82	5.91	6.77	65.25	46.52	82.94	42.82	49.31	50.65	1.66086e-28	2.96497	up	4.10432e-49	2.96946	up	1.19604e-67	3.93181	up	4.47122e-96	2.86355	up	--	--	--	--	--	--	Probable lipid transfer;; Protease inhibitor/seed storage/LTP family	Non-specific lipid transfer protein GPI-anchored 2 OS=Arabidopsis thaliana OX=3702 GN=LTPG2 PE=2 SV=1	S	Function unknown	PREDICTED: non-specific lipid transfer protein GPI-anchored 2-like [Ipomoea nil]	--	--	--	--	--	--	--	--	--	--
c87882.graph_c0	0	0	0	0.09	0	0	0	0	0	0.1	1.6	1.62	3.48	2.52	3.12	1.55	1.70824e-07	4.73009	up	6.52015e-07	5.59192	up	2.19851e-07	6.07228	up	1.12969e-07	5.16615	up	--	--	Biological Process: transcription, DNA-templated (GO:0006351);;	--	--	--	AP2 domain	Ethylene-responsive transcription factor WIN1 OS=Arabidopsis thaliana OX=3702 GN=WIN1 PE=2 SV=1	K	Transcription	PREDICTED: ethylene-responsive transcription factor WIN1-like [Ipomoea nil]	biological process: metabolic process (GO:0008152);; biological process: cellular process (GO:0009987)	--	--	--	--	--	--	--	--	--
c87954.graph_c0	1	0.07	0.78	1.47	0	0.06	0.17	0	0	0	2.77	1.94	5.07	2.8	3.25	3.41	1.23714e-08	3.86005	up	6.23605e-09	4.60258	up	1.17973e-07	7.8435	up	3.13058e-09	6.4705	up	--	--	--	--	--	--	Cytochrome P450	--	--	--	PREDICTED: cytochrome P450 CYP736A12-like [Ipomoea nil]	--	--	1	p1	(T)13	13	89	101	GCTGGGACTAGATGCGATTC	59.803
c87997.graph_c0	25	2.71	0.38	3.63	0.41	0.96	0.5	0	0	0	68.4	63.98	49.17	30.64	27.2	27.92	5.45099e-21	4.70316	up	2.72358e-41	5.19524	up	1.06744e-18	11.2387	up	4.22917e-20	8.83573	up	--	--	Biological Process: response to auxin (GO:0009733);; Cellular Component: integral component of membrane (GO:0016021);;	K14488|4.61045e-64|pop:POPTR_0009s12890g|K14488 SAUR family protein | (RefSeq) POPTRDRAFT_767342; hypothetical protein	--	--	Auxin responsive protein	Auxin-responsive protein SAUR50 OS=Arabidopsis thaliana OX=3702 GN=SAUR50 PE=1 SV=1	S	Function unknown	PREDICTED: auxin-responsive protein SAUR50-like [Ipomoea nil]	biological process: response to stimulus (GO:0050896);; cellular component: membrane (GO:0016020);; cellular component: membrane part (GO:0044425)	Plant hormone signal transduction (ko04075)	--	--	--	--	--	--	--	--
c88110.graph_c0	2101	277.81	317	226.45	65.6	55.45	57.86	6.47	6.3	11.25	1662.23	1728.18	1758.38	467.21	469.09	437.35	2.91082e-64	2.83724	up	2.19164e-198	2.7703	up	2.19862e-270	8.33707	up	9.45733e-134	5.78843	up	--	--	Cellular Component: chloroplast (GO:0009507);; Cellular Component: photosystem I (GO:0009522);; Biological Process: photosynthesis (GO:0015979);; Cellular Component: integral component of membrane (GO:0016021);; Molecular Function: chlorophyll binding (GO:0016168);;	K08905|2.04229e-80|sind:105175035|K08905 photosystem I subunit V | (RefSeq) photosystem I reaction center subunit V, chloroplastic	--	--	Photosystem I psaG / psaK	Photosystem I reaction center subunit V, chloroplastic OS=Arabidopsis thaliana OX=3702 GN=PSAG PE=1 SV=1	I	Lipid transport and metabolism	PREDICTED: photosystem I reaction center subunit V, chloroplastic [Ipomoea nil]	cellular component: cell (GO:0005623);; cellular component: organelle (GO:0043226);; cellular component: cell part (GO:0044464);; cellular component: membrane (GO:0016020);; cellular component: macromolecular complex (GO:0032991);; cellular component: membrane part (GO:0044425);; biological process: metabolic process (GO:0008152);; biological process: cellular process (GO:0009987);; molecular fun…	Photosynthesis (ko00195)	--	--	--	--	--	--	--	--
c88132.graph_c0	264	39.98	51.87	35.59	3.9	3.16	2.44	0.17	0.31	0.35	159.11	164.11	141.1	40.91	42.24	33.71	7.28065e-24	2.0668	up	1.69838e-36	3.39852	up	1.40386e-82	8.55054	up	2.37102e-44	5.88845	up	--	--	--	--	[R]	General function prediction only	--	--	S	Function unknown	PREDICTED: uncharacterized protein LOC109147284 [Ipomoea nil]	--	--	1	p1	(A)15	15	1332	1346	--	--
c88132.graph_c2	126	38.88	59.15	44.95	1.77	7.34	8.96	0.25	0.31	1.7	166.3	180.66	165.68	43.75	44.89	47.74	3.57092e-22	2.04812	up	2.82644e-10	2.69865	up	7.11141e-54	8.39073	up	9.10251e-28	5.77787	up	[Q]	Secondary metabolites biosynthesis, transport and catabolism	Molecular Function: oxidoreductase activity, acting on single donors with incorporation of molecular oxygen, incorporation of two atoms of oxygen (GO:0016702);; Biological Process: oxidation-reduction process (GO:0055114);;	K11159|9.76392e-69|cic:CICLE_v10031039mg|K11159 carotenoid cleavage dioxygenase | (RefSeq) hypothetical protein	[Q]	Secondary metabolites biosynthesis, transport and catabolism	Retinal pigment epithelial membrane protein	Carotenoid 9,10(9&apos;,10&apos;)-cleavage dioxygenase 1 OS=Arabidopsis thaliana OX=3702 GN=CCD1 PE=1 SV=2	Q	Secondary metabolites biosynthesis, transport and catabolism	PREDICTED: carotenoid 9,10(9&apos;,10&apos;)-cleavage dioxygenase 1-like [Ipomoea nil]	biological process: metabolic process (GO:0008152);; biological process: single-organism process (GO:0044699);; molecular function: catalytic activity (GO:0003824)	--	--	--	--	--	--	--	--	--
c88141.graph_c0	6	0.42	1.44	1.22	2.91	1.44	2.26	3.11	3.52	1.6	16.16	8.06	19.53	45.65	40.37	38.94	8.68385e-19	4.035	up	2.46044e-73	3.95205	up	2.3494e-15	3.06084	up	3.82128e-115	3.92352	up	[IR]	Lipid transport and metabolism ;; General function prediction only	--	--	--	--	GDSL-like Lipase/Acylhydrolase	GDSL esterase/lipase At5g03610 OS=Arabidopsis thaliana OX=3702 GN=At5g03610 PE=2 SV=1	S	Function unknown	PREDICTED: GDSL esterase/lipase At5g03610-like isoform X2 [Ipomoea nil]	--	--	--	--	--	--	--	--	--	--
c88223.graph_c0	2	0.08	0.24	0.37	0.33	0.77	0.32	0	0	0	1.65	1.08	1.87	2.92	2.93	1.99	2.85106e-06	2.72819	up	4.4046e-06	2.17344	up	1.05149e-07	7.84745	up	1.85806e-11	7.07936	up	[Q]	Secondary metabolites biosynthesis, transport and catabolism	Biological Process: fatty acid biosynthetic process (GO:0006633);; Cellular Component: integral component of membrane (GO:0016021);; Molecular Function: transferase activity, transferring acyl groups other than amino-acyl groups (GO:0016747);;	K15397|0|spen:107013834|K15397 3-ketoacyl-CoA synthase [EC:2.3.1.199] | (RefSeq) 3-ketoacyl-CoA synthase 5-like	--	--	FAE1/Type III polyketide synthase-like protein;; 3-Oxoacyl-[acyl-carrier-protein (ACP)] synthase III C terminal	3-ketoacyl-CoA synthase 5 OS=Arabidopsis thaliana OX=3702 GN=KCS5 PE=2 SV=1	U	Intracellular trafficking, secretion, and vesicular transport	PREDICTED: 3-ketoacyl-CoA synthase 5-like [Ipomoea nil]	biological process: metabolic process (GO:0008152);; biological process: cellular process (GO:0009987);; biological process: single-organism process (GO:0044699);; cellular component: membrane (GO:0016020);; cellular component: membrane part (GO:0044425);; molecular function: catalytic activity (GO:0003824)	Fatty acid elongation (ko00062)	--	--	--	--	--	--	--	--
c88236.graph_c0	26	1.24	1.06	1.34	0.07	0.27	0	0.46	0.48	0.57	194.46	45.4	266.2	200.66	179.79	188.95	2.0447e-46	6.93439	up	8.34862e-117	9.97975	up	1.29749e-53	8.59837	up	3.87252e-278	8.33531	up	[IR]	Lipid transport and metabolism ;; General function prediction only	Molecular Function: hydrolase activity, acting on ester bonds (GO:0016788);;	--	--	--	--	GDSL esterase/lipase At5g33370 OS=Arabidopsis thaliana OX=3702 GN=At5g33370 PE=2 SV=1	--	--	PREDICTED: GDSL esterase/lipase At5g33370-like [Ipomoea nil]	molecular function: catalytic activity (GO:0003824)	--	1	p1	(A)12	12	1454	1465	GCTCACCCGCTGTTGATATT	60.103
c88284.graph_c0	0	0	0	0	0	0	0	0.06	0	0	1.74	1.25	3.21	4.32	4.64	3.73	7.54011e-08	5.23083	up	3.93477e-07	5.65725	up	2.2559e-07	6.0253	up	7.01713e-08	5.23242	up	[N]	Cell motility	Cellular Component: integral component of membrane (GO:0016021);;	K13680|3.28197e-140|cmo:103496490|K13680 beta-mannan synthase [EC:2.4.1.32] | (RefSeq) glucomannan 4-beta-mannosyltransferase 9-like	--	--	Glycosyl transferase family group 2;; Glycosyltransferase like family 2;; Glycosyl transferase family 21	Glucomannan 4-beta-mannosyltransferase 9 OS=Arabidopsis thaliana OX=3702 GN=CSLA9 PE=2 SV=1	M	Cell wall/membrane/envelope biogenesis	PREDICTED: glucomannan 4-beta-mannosyltransferase 9-like [Ipomoea nil]	cellular component: membrane (GO:0016020);; cellular component: membrane part (GO:0044425)	--	--	--	--	--	--	--	--	--
c88298.graph_c0	0	0	0.36	0.17	0.08	0.35	0.48	0	0.16	0	26.94	13.72	10.69	2.36	2.35	3.76	4.93286e-24	6.08925	up	1.39991e-05	2.8905	up	1.60026e-19	8.29008	up	3.10747e-09	5.04354	up	[R]	General function prediction only	Molecular Function: O-methyltransferase activity (GO:0008171);; Biological Process: methylation (GO:0032259);;	K00588|1.93705e-114|sly:101266196|K00588 caffeoyl-CoA O-methyltransferase [EC:2.1.1.104] | (RefSeq) probable caffeoyl-CoA O-methyltransferase At4g26220	[Q]	Secondary metabolites biosynthesis, transport and catabolism	O-methyltransferase;; Methyltransferase domain	Probable caffeoyl-CoA O-methyltransferase At4g26220 OS=Arabidopsis thaliana OX=3702 GN=At4g26220 PE=2 SV=1	S	Function unknown	PREDICTED: probable caffeoyl-CoA O-methyltransferase At4g26220 [Ipomoea nil]	biological process: metabolic process (GO:0008152);; molecular function: catalytic activity (GO:0003824)	Phenylalanine metabolism (ko00360);; Phenylpropanoid biosynthesis (ko00940);; Flavonoid biosynthesis (ko00941);; Stilbenoid, diarylheptanoid and gingerol biosynthesis (ko00945)	--	--	--	--	--	--	--	--
c88403.graph_c0	1	0.14	0	0	13.27	0	0.32	0	0	0	23.5	2.55	31.08	363.23	372.45	358.06	5.94347e-08	5.49165	up	0.00463452	3.71403	up	2.21396e-10	9.12788	up	5.29213e-43	11.7615	up	--	--	--	--	--	--	--	--	--	--	PREDICTED: glycine-rich protein 23-like [Ipomoea nil]	--	--	--	--	--	--	--	--	--	--
c88423.graph_c0	4	0.37	0.08	0.2	0	0	0	0	0	0	3.13	11.18	4.93	3.35	3.53	3.43	8.89978e-10	4.31919	up	2.51798e-08	6.04503	up	3.05981e-08	8.1358	up	7.36477e-09	6.35891	up	--	--	--	--	--	--	--	--	--	--	PREDICTED: uncharacterized protein LOC109152069 [Ipomoea nil]	--	--	--	--	--	--	--	--	--	--
c88613.graph_c0	0	0	0.05	0	0.09	0	0	0.23	0.35	0.11	2.82	2.2	4.01	2.46	2.03	1.89	1.06089e-17	6.24503	up	1.23274e-12	5.34554	up	7.3407e-22	4.24275	up	1.19785e-13	3.09994	up	--	--	--	--	[V]	Defense mechanisms	--	--	M	Cell wall/membrane/envelope biogenesis	PREDICTED: myosin heavy chain, clone 203 isoform X1 [Ipomoea nil]	--	--	--	--	--	--	--	--	--	--
c88735.graph_c0	16	0.73	1.32	0.57	0.76	0.66	0.4	0.4	0.5	0.54	5.83	2.66	7.01	7.29	7.23	6.69	1.42814e-08	2.63653	up	4.71662e-22	3.23166	up	1.29906e-18	3.94225	up	7.51707e-33	3.78407	up	[E]	Amino acid transport and metabolism	Molecular Function: oxidoreductase activity (GO:0016491);; Biological Process: oxidation-reduction process (GO:0055114);;	K12259|1.4611e-142|spen:107018597|K12259 spermine oxidase [EC:1.5.3.16 1.5.3.-] | (RefSeq) probable polyamine oxidase 5	[H]	Coenzyme transport and metabolism	Flavin containing amine oxidoreductase;; NAD(P)-binding Rossmann-like domain	Probable polyamine oxidase 5 OS=Arabidopsis thaliana OX=3702 GN=PAO5 PE=2 SV=1	S	Function unknown	PREDICTED: probable polyamine oxidase 5 [Ipomoea nil]	biological process: metabolic process (GO:0008152);; biological process: single-organism process (GO:0044699);; molecular function: catalytic activity (GO:0003824)	Arginine and proline metabolism (ko00330);; beta-Alanine metabolism (ko00410)	--	--	--	--	--	--	--	--
c88735.graph_c1	11	1.6	0.51	1.07	1.1	1.03	0.51	0.59	0.3	0.16	6.11	5.3	11.54	12.81	9.31	7.76	4.8884e-07	2.84945	up	1.51264e-10	3.18527	up	2.27211e-13	4.82048	up	8.08525e-16	4.51681	up	[E]	Amino acid transport and metabolism	--	K12259|5.34023e-71|sot:102603548|K12259 spermine oxidase [EC:1.5.3.16 1.5.3.-] | (RefSeq) probable polyamine oxidase 5	[H]	Coenzyme transport and metabolism	Flavin containing amine oxidoreductase	Probable polyamine oxidase 5 OS=Arabidopsis thaliana OX=3702 GN=PAO5 PE=2 SV=1	S	Function unknown	PREDICTED: probable polyamine oxidase 5 [Ipomoea nil]	--	Arginine and proline metabolism (ko00330);; beta-Alanine metabolism (ko00410)	--	--	--	--	--	--	--	--
c88737.graph_c0	10	1.57	1.31	2.47	0.28	0.27	2.81	1.38	2.76	2.16	26.39	10.72	48.09	92.31	91.68	70.37	3.32896e-13	3.89389	up	1.48094e-09	5.26698	up	4.50505e-15	4.24624	up	2.92523e-95	5.2932	up	--	--	--	--	--	--	--	--	--	--	PREDICTED: uncharacterized protein LOC109171268 [Ipomoea nil]	--	--	--	--	--	--	--	--	--	--
c88767.graph_c0	48	5.22	3.9	4.23	0.1	0.58	0.38	0	0.11	0	28.34	22.79	30.32	1.98	3.25	3.86	1.49662e-26	2.77265	up	0.000196358	2.68601	up	5.81829e-20	9.26453	up	7.81027e-08	5.22408	up	--	--	--	--	--	--	--	--	--	--	--	--	--	--	--	--	--	--	--	--	--
c88848.graph_c0	0	0	0	0	0.22	0	0	0	0	0	44.24	15.27	72.49	28.67	34.14	27.08	6.30785e-19	7.98964	up	7.6882e-27	7.7672	up	3.00701e-16	10.7921	up	3.75514e-21	9.01105	up	--	--	--	--	--	--	AP2 domain	Ethylene-responsive transcription factor SHINE 2 OS=Arabidopsis thaliana OX=3702 GN=SHN2 PE=2 SV=1	K	Transcription	PREDICTED: ethylene-responsive transcription factor SHINE 2-like isoform X1 [Ipomoea nil]	--	--	--	--	--	--	--	--	--	--
c88855.graph_c0	61	4.01	1.83	3.91	0.08	0.3	0.1	0.07	0.17	0.19	13.06	15.94	14.37	21.01	17.31	16.84	2.09495e-10	2.17306	up	7.11727e-34	6.64833	up	7.84774e-31	7.48143	up	2.55996e-35	7.05852	up	--	--	Molecular Function: lipid binding (GO:0008289);;	--	--	--	START domain	--	S	Function unknown	PREDICTED: PCTP-like protein [Ipomoea nil]	molecular function: binding (GO:0005488)	--	1	p1	(A)12	12	50	61	GATGCACATGGAGTGTTTGG	59.967
c88879.graph_c0	23	1.47	2.17	1.54	1.01	0.45	0.22	0	0	0	6.55	7.36	6.89	3.19	2.78	2.38	5.99826e-12	2.1528	up	0.00018056	2.06313	up	3.34555e-11	9.16315	up	1.57101e-09	6.55903	up	--	--	--	K09422|8.71365e-107|sind:105177247|K09422 myb proto-oncogene protein, plant | (RefSeq) myb-related protein 306-like	[K]	Transcription	Myb-like DNA-binding domain;; Myb-like DNA-binding domain	Myb-related protein 306 OS=Antirrhinum majus OX=4151 GN=MYB306 PE=2 SV=1	K	Transcription	PREDICTED: myb-related protein 306-like [Ipomoea nil]	--	--	--	--	--	--	--	--	--	--
c88882.graph_c0	0	0	0.27	0.45	4.69	3.3	2.22	1.7	1.3	2.42	6.96	1.59	9.74	7.93	6.83	9.81	4.19029e-12	5.12294	up	4.78349e-11	2.25558	up	9.49542e-06	2.59393	up	3.22933e-20	2.47623	up	[G]	Carbohydrate transport and metabolism	Molecular Function: cellulase activity (GO:0008810);; Biological Process: cellulose catabolic process (GO:0030245);;	--	--	--	Glycosyl hydrolase family 9	Endoglucanase 17 OS=Arabidopsis thaliana OX=3702 GN=At4g02290 PE=2 SV=1	G	Carbohydrate transport and metabolism	PREDICTED: endoglucanase 17 [Ipomoea nil]	molecular function: catalytic activity (GO:0003824);; biological process: metabolic process (GO:0008152);; biological process: cellular process (GO:0009987)	--	--	--	--	--	--	--	--	--
c88908.graph_c0	22	4.31	4.6	8.05	13.25	12.1	18.51	10.81	14.6	12.66	72.04	33.55	111.16	295.13	296.27	279.29	3.43135e-16	3.61898	up	1.02922e-153	4.11526	up	2.05789e-13	2.91255	up	9.39594e-296	4.46952	up	[O]	Posttranslational modification, protein turnover, chaperones	--	--	--	--	Subtilase family	Subtilisin-like protease SBT3.10 OS=Arabidopsis thaliana OX=3702 GN=SBT3.10 PE=3 SV=2	--	--	PREDICTED: subtilisin-like protease SBT3.9 [Ipomoea nil]	--	--	--	--	--	--	--	--	--	--
c88942.graph_c0	433	13.67	13.32	16.01	36.3	30.76	32.09	30.5	35.09	31.02	2.08	2.97	1.89	7.67	6.02	6.95	3.05017e-21	-2.41378	down	2.18933e-72	-2.42275	down	4.05576e-39	-3.18924	down	4.00079e-107	-2.23066	down	--	--	Biological Process: cellular process (GO:0009987);;	K14486|3.25334e-62|egr:104441675|K14486 auxin response factor | (RefSeq) auxin response factor 9	--	--	B3 DNA binding domain	Auxin response factor 11 OS=Arabidopsis thaliana OX=3702 GN=ARF11 PE=2 SV=3	K	Transcription	PREDICTED: auxin response factor 11-like isoform X2 [Ipomoea nil]	biological process: cellular process (GO:0009987)	Plant hormone signal transduction (ko04075)	1	p1	(T)15	15	1437	1451	ATGCAATTGCCCATTTTCTC	59.907
c88966.graph_c0	3	0.39	0.45	1.08	0.36	0.46	0.15	2.42	0.39	1.3	8.28	7.94	9.74	10.63	9.01	12.63	2.64825e-14	3.77425	up	2.13041e-15	4.58595	up	7.0122e-10	3.17625	up	2.58202e-13	2.85326	up	--	--	--	--	--	--	Auxin responsive protein	Auxin-responsive protein SAUR50 OS=Helianthus annuus OX=4232 PE=3 SV=1	S	Function unknown	PREDICTED: auxin-responsive protein SAUR50-like [Ipomoea nil]	--	--	--	--	--	--	--	--	--	--
c88991.graph_c0	23129	869.16	794.96	1015.64	82.02	67.89	101.26	14.81	15.03	18.45	60.95	37.44	71.8	436.82	446.37	420.21	1.02908e-51	-3.728	down	8.46937e-63	2.1923	up	2.1219e-23	2.44834	up	0	4.76886	up	[O]	Posttranslational modification, protein turnover, chaperones	Molecular Function: ATP binding (GO:0005524);; Biological Process: protein folding (GO:0006457);; Biological Process: response to heat (GO:0009408);; Molecular Function: heat shock protein binding (GO:0031072);; Molecular Function: metal ion binding (GO:0046872);; Molecular Function: unfolded protein binding (GO:0051082);;	K09503|2.86628e-151|vvi:100251979|K09503 DnaJ homolog subfamily A member 2 | (RefSeq) dnaJ protein homolog-like	[O]	Posttranslational modification, protein turnover, chaperones	DnaJ C terminal domain;; DnaJ domain;; DnaJ central domain	DnaJ protein homolog OS=Cucumis sativus OX=3659 GN=DNAJ1 PE=2 SV=1	O	Posttranslational modification, protein turnover, chaperones	PREDICTED: dnaJ protein homolog [Ipomoea nil]	molecular function: binding (GO:0005488);; biological process: cellular process (GO:0009987);; biological process: response to stimulus (GO:0050896)	Protein processing in endoplasmic reticulum (ko04141)	--	--	--	--	--	--	--	--
c89046.graph_c0	4	0.18	0.27	0.15	0.3	0.29	0.54	0.23	0.28	0.94	21.36	5.65	35.48	28.2	28.38	30.01	7.03393e-27	6.50288	up	5.49079e-75	6.12221	up	1.62933e-18	5.80673	up	1.76832e-28	5.67583	up	[IQR]	Lipid transport and metabolism ;; Secondary metabolites biosynthesis, transport and catabolism ;; General function prediction only	--	--	[Q]	Secondary metabolites biosynthesis, transport and catabolism	short chain dehydrogenase;; Enoyl-(Acyl carrier protein) reductase;; KR domain	Short-chain dehydrogenase TIC 32, chloroplastic OS=Pisum sativum OX=3888 GN=TIC32 PE=1 SV=1	S	Function unknown	PREDICTED: short-chain dehydrogenase TIC 32, chloroplastic-like [Ipomoea nil]	--	--	1	p1	(T)13	13	37	49	GCATCCGTTAAGACATTCACTAT	57.364
c89095.graph_c0	1795	91.29	115.35	101.83	49.53	51.9	43.04	0.29	0.57	1.78	676.65	558.26	720.88	338.93	315.38	311.35	8.94357e-73	2.84636	up	1.26447e-132	2.55305	up	1.6145e-101	10.0194	up	3.3586e-35	7.99513	up	--	--	Biological Process: response to light stimulus (GO:0009416);; Cellular Component: photosystem I (GO:0009522);; Cellular Component: chloroplast thylakoid membrane (GO:0009535);; Biological Process: photosynthesis, light harvesting in photosystem I (GO:0009768);; Cellular Component: chloroplast envelope (GO:0009941);; Cellular Component: plastoglobule (GO:0010287);; Cellular Component: integral com…	K08915|5.62361e-176|spen:107031083|K08915 light-harvesting complex II chlorophyll a/b binding protein 4 | (RefSeq) chlorophyll a-b binding protein CP29.1, chloroplastic	--	--	Chlorophyll A-B binding protein	Chlorophyll a-b binding protein CP29.2, chloroplastic OS=Arabidopsis thaliana OX=3702 GN=LHCB4.2 PE=1 SV=1	I	Lipid transport and metabolism	PREDICTED: chlorophyll a-b binding protein CP29.1, chloroplastic-like [Ipomoea nil]	biological process: response to stimulus (GO:0050896);; cellular component: cell (GO:0005623);; cellular component: membrane (GO:0016020);; cellular component: macromolecular complex (GO:0032991);; cellular component: membrane part (GO:0044425);; cellular component: cell part (GO:0044464);; cellular component: organelle (GO:0043226);; cellular component: organelle part (GO:0044422);; biological p…	Photosynthesis - antenna proteins (ko00196)	1	p3	(GAT)5	15	21	35	--	--
c89128.graph_c0	195	7.38	7.64	10.71	19.56	17.08	18.12	10.07	12.78	11.06	0.9	1.21	0.72	2	2.89	2.47	3.41471e-19	-2.98601	down	3.37223e-63	-3.07807	down	2.25545e-24	-3.04134	down	1.00011e-35	-2.22346	down	--	--	--	--	--	--	SAWADEE domain	--	S	Function unknown	PREDICTED: uncharacterized protein LOC109188036 isoform X2 [Ipomoea nil]	--	--	1	p1	(A)16	16	1004	1019	CAAAGGGTGCAAAGGTTGTT	60.008
c89167.graph_c0	8	0.45	0.69	1.01	1.22	0.55	3.82	3.02	3.69	2.62	10.31	8.92	25.23	20.88	21.19	21.07	4.20482e-20	4.33372	up	1.26089e-05	3.09646	up	4.26823e-12	2.79526	up	1.58822e-60	2.72723	up	--	--	--	--	--	--	Thaumatin family	Thaumatin-like protein OS=Arabidopsis thaliana OX=3702 GN=At1g18250 PE=2 SV=2	S	Function unknown	PREDICTED: thaumatin-like protein [Ipomoea nil]	--	--	--	--	--	--	--	--	--	--
c89172.graph_c0	7	0.41	0	0	0.41	0.21	0	0.19	0	0.1	410.54	66.78	537.81	13.88	16.63	17.2	0.00032341	4.11363	up	2.0318e-35	6.08625	up	5.74988e-25	11.2644	up	5.07673e-34	6.97292	up	[R]	General function prediction only	Molecular Function: acid phosphatase activity (GO:0003993);; Biological Process: dephosphorylation (GO:0016311);;	--	--	--	HAD superfamily, subfamily IIIB (Acid phosphatase)	Acid phosphatase 1 OS=Solanum lycopersicum OX=4081 GN=APS1 PE=2 SV=1	--	--	PREDICTED: acid phosphatase 1-like [Ipomoea nil]	biological process: metabolic process (GO:0008152);; biological process: cellular process (GO:0009987);; molecular function: catalytic activity (GO:0003824)	--	--	--	--	--	--	--	--	--
c89279.graph_c0	7	0.63	0.63	0.95	1.27	0.96	1.68	0.44	0.55	0.41	5.48	2.47	6.56	7.78	6.98	6.32	3.53708e-07	2.73798	up	8.30173e-09	2.2267	up	2.53474e-12	3.87975	up	6.67054e-18	3.79036	up	--	--	--	--	--	--	Protein of unknown function, DUF538	--	S	Function unknown	PREDICTED: uncharacterized protein LOC109182414 [Ipomoea nil]	--	--	--	--	--	--	--	--	--	--
c89322.graph_c0	5	0.22	0	0.19	0.29	0.51	0.16	0.6	0.13	0.64	5.2	1.33	9.84	10.94	10.34	10.57	1.4906e-09	4.65587	up	1.27946e-31	5.15639	up	4.03108e-09	4.40921	up	9.42993e-41	4.65224	up	[E]	Amino acid transport and metabolism	Molecular Function: 3-deoxy-7-phosphoheptulonate synthase activity (GO:0003849);; Biological Process: aromatic amino acid family biosynthetic process (GO:0009073);;	K01626|0|spen:107017083|K01626 3-deoxy-7-phosphoheptulonate synthase [EC:2.5.1.54] | (RefSeq) phospho-2-dehydro-3-deoxyheptonate aldolase 2, chloroplastic	--	--	Class-II DAHP synthetase family;; Class-II DAHP synthetase family;; Class-II DAHP synthetase family	Phospho-2-dehydro-3-deoxyheptonate aldolase 1, chloroplastic OS=Solanum tuberosum OX=4113 GN=SHKA PE=1 SV=2	E	Amino acid transport and metabolism	phospho-2-dehydro-3-deoxyheptonate aldolase 1, chloroplastic-like [Helianthus annuus]	molecular function: catalytic activity (GO:0003824);; biological process: metabolic process (GO:0008152);; biological process: cellular process (GO:0009987);; biological process: single-organism process (GO:0044699)	Phenylalanine, tyrosine and tryptophan biosynthesis (ko00400);; Biosynthesis of amino acids (ko01230)	--	--	--	--	--	--	--	--
c89342.graph_c0	7	0.78	1.16	1.17	1.28	0.06	0.32	0.45	0.74	0.24	14.03	5.51	11.84	2.29	3.28	2.95	7.38247e-13	3.36462	up	0.00104281	2.2516	up	5.68041e-19	4.67809	up	1.55364e-07	2.64734	up	--	--	Molecular Function: DNA binding (GO:0003677);;	K09422|1.6751e-65|sot:102590860|K09422 myb proto-oncogene protein, plant | (RefSeq) Cai1; transcription factor MYB113-like	[K]	Transcription	Myb-like DNA-binding domain;; Myb-like DNA-binding domain	Transcription factor MYB113 OS=Arabidopsis thaliana OX=3702 GN=MYB113 PE=1 SV=1	K	Transcription	R2R3 MYB transcription factor [Ipomoea batatas]	molecular function: binding (GO:0005488)	--	--	--	--	--	--	--	--	--
c89350.graph_c1	74	16.41	7.16	4.61	7.74	8.16	8.17	29.51	33.66	29.34	0.45	0.5	0.38	0.74	0	0.71	6.81483e-07	-3.82216	down	2.85418e-08	-3.85216	down	9.40308e-18	-5.60423	down	3.58511e-24	-5.68574	down	--	--	--	--	--	--	--	Ethylene-responsive transcription factor ERF115 OS=Arabidopsis thaliana OX=3702 GN=ERF115 PE=1 SV=1	K	Transcription	PREDICTED: ethylene-responsive transcription factor ERF113 [Ipomoea nil]	--	--	--	--	--	--	--	--	--	--
c89398.graph_c0	3	0.16	1.03	0.45	0.05	0	0.06	0.22	0	0.18	2.7	2.44	3.01	3.84	2.84	2.76	4.37155e-05	2.33397	up	2.40192e-11	5.49062	up	1.3153e-15	4.79033	up	6.48842e-14	4.2832	up	--	--	--	--	--	--	Protein of unknown function (DUF668)	--	S	Function unknown	PREDICTED: uncharacterized protein LOC109176198 isoform X2 [Ipomoea nil]	--	--	--	--	--	--	--	--	--	--
c89484.graph_c0	271	21.75	12.01	7.89	0.95	0.97	0.59	0.2	0	0.66	227.23	72.07	249.14	49.26	46.66	46.91	8.12165e-16	3.75722	up	9.31453e-85	5.67166	up	1.0903e-21	9.23257	up	6.13682e-68	7.226	up	--	--	Biological Process: flavonoid biosynthetic process (GO:0009813);; Molecular Function: chalcone isomerase activity (GO:0045430);;	--	--	--	Chalcone-flavanone isomerase	Probable chalcone--flavonone isomerase 3 OS=Arabidopsis thaliana OX=3702 GN=CHI3 PE=1 SV=1	S	Function unknown	chalcone-flavanone isomerase family protein [Ipomoea nil]	biological process: metabolic process (GO:0008152);; molecular function: catalytic activity (GO:0003824)	--	1	p3	(ATG)5	15	860	874	AATATCCGGTGCAAGCAGTC	60.103
c89491.graph_c0	0	0	0	0	0	0	0	0	0	0	9.09	2.2	11.06	4.35	4.79	4.74	3.42999e-18	7.51751	up	8.38468e-14	7.42919	up	4.41355e-12	9.5902	up	3.22715e-14	7.71751	up	--	--	Biological Process: anthocyanin-containing compound biosynthetic process (GO:0009718);; Molecular Function: anthocyanidin 3-O-glucosyltransferase activity (GO:0047213);;	--	[GC]	--	UDP-glucoronosyl and UDP-glucosyl transferase	Anthocyanidin 3-O-glucosyltransferase OS=Petunia hybrida OX=4102 GN=RT PE=2 SV=1	S	Function unknown	PREDICTED: anthocyanidin 3-O-glucosyltransferase-like [Ipomoea nil]	biological process: metabolic process (GO:0008152);; biological process: single-organism process (GO:0044699);; molecular function: catalytic activity (GO:0003824)	--	--	--	--	--	--	--	--	--
c89510.graph_c1	5	0.51	0.44	1.91	1.14	0.36	0.71	0	0.21	0.11	8.91	3.01	21.97	80.2	76.79	67.02	1.85295e-06	3.35442	up	2.26816e-83	6.39316	up	6.94898e-13	6.87212	up	3.69538e-44	8.87895	up	--	--	Cellular Component: integral component of membrane (GO:0016021);; Molecular Function: oxidoreductase activity (GO:0016491);; Biological Process: oxidation-reduction process (GO:0055114);;	--	--	--	--	--	--	--	hypothetical protein FVEG_01630 [Fusarium verticillioides 7600]	cellular component: membrane (GO:0016020);; cellular component: membrane part (GO:0044425);; biological process: metabolic process (GO:0008152);; biological process: single-organism process (GO:0044699);; molecular function: catalytic activity (GO:0003824)	--	--	--	--	--	--	--	--	--
c89550.graph_c0	9	1.51	0.73	0.88	0.79	0.3	0	0	0	0	11.04	9	12.55	7.55	3.89	4.91	5.23432e-13	3.43085	up	6.50085e-06	3.37726	up	2.18903e-09	8.51999	up	2.71284e-08	6.18973	up	[G]	Carbohydrate transport and metabolism	Biological Process: flavonoid biosynthetic process (GO:0009813);; Cellular Component: intracellular membrane-bounded organelle (GO:0043231);; Biological Process: flavonoid glucuronidation (GO:0052696);; Molecular Function: quercetin 3-O-glucosyltransferase activity (GO:0080043);; Molecular Function: quercetin 7-O-glucosyltransferase activity (GO:0080044);;	--	[GC]	--	UDP-glucoronosyl and UDP-glucosyl transferase	7-deoxyloganetin glucosyltransferase OS=Gardenia jasminoides OX=114476 GN=UGT85A24 PE=1 SV=1	S	Function unknown	PREDICTED: 7-deoxyloganetin glucosyltransferase-like [Ipomoea nil]	biological process: metabolic process (GO:0008152);; cellular component: cell (GO:0005623);; cellular component: organelle (GO:0043226);; cellular component: cell part (GO:0044464);; biological process: cellular process (GO:0009987);; biological process: single-organism process (GO:0044699);; molecular function: catalytic activity (GO:0003824)	--	--	--	--	--	--	--	--	--
c89595.graph_c0	4	0.2	0	0	0	0	0.29	0	0.05	0	2.31	0.95	3.57	5.76	3.81	4.15	3.65401e-08	4.44079	up	6.49793e-05	4.30557	up	2.76635e-09	6.87276	up	6.35951e-15	6.85219	up	--	--	Cellular Component: integral component of membrane (GO:0016021);; Biological Process: oxidation-reduction process (GO:0055114);;	--	[T]	Signal transduction mechanisms	Eukaryotic cytochrome b561	Cytochrome b561 domain-containing protein At2g30890 OS=Arabidopsis thaliana OX=3702 GN=At2g30890 PE=2 SV=1	S	Function unknown	PREDICTED: cytochrome b561 domain-containing protein At4g18260-like isoform X1 [Ipomoea nil]	cellular component: membrane (GO:0016020);; cellular component: membrane part (GO:0044425);; biological process: metabolic process (GO:0008152);; biological process: single-organism process (GO:0044699)	--	1	p1	(A)15	15	1310	1324	CCTCGTGTAGTGACTGCGAA	60.049
c89680.graph_c0	2	0.12	0	0	0.16	0.04	0	0	0.06	0.13	16.26	17.62	19.21	10.44	11.41	13.31	5.21357e-33	7.84679	up	2.48438e-25	6.59829	up	1.09777e-30	8.54109	up	5.92166e-26	7.09508	up	--	--	Molecular Function: peroxidase activity (GO:0004601);; Cellular Component: extracellular region (GO:0005576);; Biological Process: response to oxidative stress (GO:0006979);; Cellular Component: plant-type cell wall (GO:0009505);; Biological Process: plant-type cell wall organization (GO:0009664);; Molecular Function: heme binding (GO:0020037);; Biological Process: hydrogen peroxide catabolic pro…	K00430|4.9153e-65|sot:102599553|K00430 peroxidase [EC:1.11.1.7] | (RefSeq) peroxidase 43-like	--	--	Peroxidase	Peroxidase 43 OS=Arabidopsis thaliana OX=3702 GN=PER43 PE=3 SV=2	G	Carbohydrate transport and metabolism	PREDICTED: peroxidase 43 [Ipomoea nil]	biological process: metabolic process (GO:0008152);; biological process: cellular process (GO:0009987);; biological process: single-organism process (GO:0044699);; biological process: response to stimulus (GO:0050896);; biological process: detoxification (GO:0098754);; molecular function: catalytic activity (GO:0003824);; molecular function: antioxidant activity (GO:0016209);; cellular component:…	Phenylpropanoid biosynthesis (ko00940)	--	--	--	--	--	--	--	--
c89697.graph_c0	132	15.27	19.95	21.54	2.03	0.88	3.85	9.15	9.4	5.7	64.8	78.37	55.82	191.39	195.94	193.14	5.022e-17	2.00492	up	3.23405e-158	6.25215	up	2.35439e-37	3.64284	up	0	4.53733	up	--	--	--	--	--	--	--	--	--	--	PREDICTED: gibberellin-regulated protein 9-like [Ipomoea nil]	--	--	2	p1	(T)12	12	1022	1033	--	--
c89714.graph_c0	3724	389.77	506.1	356.93	9.78	3.6	6.53	0.34	0	3.88	1706.35	2289.95	1357.59	42.24	41.97	44.37	8.08258e-19	2.27671	up	3.45368e-19	2.51918	up	3.25544e-11	9.24077	up	0.00313442	3.62476	up	[G]	Carbohydrate transport and metabolism	Biological Process: glucose metabolic process (GO:0006006);; Cellular Component: chloroplast (GO:0009507);; Molecular Function: oxidoreductase activity, acting on the aldehyde or oxo group of donors, NAD or NADP as acceptor (GO:0016620);; Molecular Function: NADP binding (GO:0050661);; Molecular Function: NAD binding (GO:0051287);; Biological Process: oxidation-reduction process (GO:0055114);;	K05298|3.95017e-85|sot:102606161|K05298 glyceraldehyde-3-phosphate dehydrogenase (NADP+) (phosphorylating) [EC:1.2.1.13] | (RefSeq) glyceraldehyde-3-phosphate dehydrogenase B, chloroplastic	[G]	Carbohydrate transport and metabolism	Glyceraldehyde 3-phosphate dehydrogenase, NAD binding domain	Glyceraldehyde-3-phosphate dehydrogenase B, chloroplastic (Fragment) OS=Nicotiana tabacum OX=4097 GN=GAPB PE=2 SV=1	G	Carbohydrate transport and metabolism	PREDICTED: glyceraldehyde-3-phosphate dehydrogenase B, chloroplastic [Ipomoea nil]	biological process: metabolic process (GO:0008152);; biological process: single-organism process (GO:0044699);; cellular component: cell (GO:0005623);; cellular component: organelle (GO:0043226);; cellular component: cell part (GO:0044464);; molecular function: catalytic activity (GO:0003824);; molecular function: binding (GO:0005488)	Carbon fixation in photosynthetic organisms (ko00710);; Carbon metabolism (ko01200)	--	--	--	--	--	--	--	--
c89743.graph_c0	39	1.82	2.1	1.25	2.08	1.35	2.07	2.05	1.83	2.59	12.81	7.56	14.24	11.04	11.61	11.31	5.50771e-18	2.88708	up	4.4809e-24	2.44071	up	1.21664e-26	3.08992	up	2.30484e-35	2.44254	up	[I]	Lipid transport and metabolism	Biological Process: lipid metabolic process (GO:0006629);; Cellular Component: membrane (GO:0016020);; Molecular Function: lipase activity (GO:0016298);;	K01054|3.95177e-173|sot:107061600|K01054 acylglycerol lipase [EC:3.1.1.23] | (RefSeq) caffeoylshikimate esterase-like	[I]	Lipid transport and metabolism	Serine aminopeptidase, S33;; alpha/beta hydrolase fold;; Alpha/beta hydrolase family;; Acetyl xylan esterase (AXE1)	Caffeoylshikimate esterase OS=Arabidopsis thaliana OX=3702 GN=CSE PE=1 SV=1	I	Lipid transport and metabolism	PREDICTED: caffeoylshikimate esterase-like isoform X1 [Ipomoea nil]	biological process: metabolic process (GO:0008152);; biological process: single-organism process (GO:0044699);; cellular component: membrane (GO:0016020);; molecular function: catalytic activity (GO:0003824)	Glycerolipid metabolism (ko00561)	--	--	--	--	--	--	--	--
c89803.graph_c0	3	0.27	0.08	0.17	0.39	0.68	0.84	1.23	1.9	2.42	7.01	6.27	10.75	29.78	30.07	34.47	3.49512e-19	5.3267	up	5.19977e-54	5.36862	up	4.70836e-14	2.72265	up	1.86033e-74	4.09075	up	--	--	--	--	--	--	--	--	--	--	--	--	--	1	p3	(GGT)5	15	894	908	GCAGCTGTGGTGCAACTTTA	60.058
c89862.graph_c0	2819	323.03	355.91	282.91	79.25	72.46	77.02	0	0.12	1.8	2440.03	2650.26	2070.83	521.96	533.52	488.12	3.08177e-64	3.08484	up	2.41358e-217	2.58366	up	2.96983e-16	10.757	up	9.73257e-10	7.07313	up	--	--	Cellular Component: photosystem I (GO:0009522);; Biological Process: photosynthesis (GO:0015979);; Molecular Function: chlorophyll binding (GO:0016168);;	K02698|3.88016e-32|rcu:8266531|K02698 photosystem I subunit X | (RefSeq) photosystem I reaction center subunit psaK, chloroplastic	--	--	Photosystem I psaG / psaK	Photosystem I reaction center subunit psaK, chloroplastic OS=Arabidopsis thaliana OX=3702 GN=PSAK PE=2 SV=2	S	Function unknown	PREDICTED: photosystem I reaction center subunit psaK, chloroplastic [Ipomoea nil]	cellular component: cell (GO:0005623);; cellular component: membrane (GO:0016020);; cellular component: macromolecular complex (GO:0032991);; cellular component: membrane part (GO:0044425);; cellular component: cell part (GO:0044464);; biological process: metabolic process (GO:0008152);; biological process: cellular process (GO:0009987);; molecular function: binding (GO:0005488)	Photosynthesis (ko00195)	1	p1	(T)10	10	499	508	GAACCTCCCAGCAAATAGCA	60.214
c89941.graph_c0	4	0.23	0	0	0.44	0.99	0.07	0	0.12	0.07	7.66	3.85	12.56	10.69	15.44	9.97	1.76354e-14	5.60643	up	2.53385e-17	3.803	up	1.6714e-15	6.92865	up	7.31178e-23	6.7153	up	[G]	Carbohydrate transport and metabolism	Biological Process: flavonoid biosynthetic process (GO:0009813);; Cellular Component: intracellular membrane-bounded organelle (GO:0043231);; Biological Process: flavonoid glucuronidation (GO:0052696);; Molecular Function: quercetin 3-O-glucosyltransferase activity (GO:0080043);; Molecular Function: quercetin 7-O-glucosyltransferase activity (GO:0080044);; Biological Process: (-)-secologanin bios…	--	[GC]	--	UDP-glucoronosyl and UDP-glucosyl transferase	7-deoxyloganetic acid glucosyltransferase OS=Catharanthus roseus OX=4058 GN=UGT709C2 PE=1 SV=1	S	Function unknown	PREDICTED: 7-deoxyloganetic acid glucosyltransferase-like [Ipomoea nil]	biological process: metabolic process (GO:0008152);; cellular component: cell (GO:0005623);; cellular component: organelle (GO:0043226);; cellular component: cell part (GO:0044464);; biological process: cellular process (GO:0009987);; biological process: single-organism process (GO:0044699);; molecular function: catalytic activity (GO:0003824)	--	--	--	--	--	--	--	--	--
c89980.graph_c0	143	6.79	7.22	6.45	6.93	5.82	6.87	37.46	35.53	41.01	0.91	1.8	0.75	0.49	0.29	0.27	1.16124e-09	-2.30949	down	1.38101e-26	-4.32561	down	1.84661e-41	-4.41586	down	1.55779e-91	-6.71295	down	--	--	Cellular Component: integral component of membrane (GO:0016021);; Molecular Function: transmembrane transporter activity (GO:0022857);; Biological Process: transmembrane transport (GO:0055085);;	--	--	--	EamA-like transporter family	WAT1-related protein At5g64700 OS=Arabidopsis thaliana OX=3702 GN=At5g64700 PE=2 SV=1	S	Function unknown	PREDICTED: WAT1-related protein At5g64700-like isoform X1 [Ipomoea nil]	cellular component: membrane (GO:0016020);; cellular component: membrane part (GO:0044425);; biological process: localization (GO:0051179);; molecular function: transporter activity (GO:0005215)	--	1	p2	(CT)9	18	1430	1447	--	--
c90025.graph_c2	44	2.78	3.06	2.01	0.13	0.12	0.31	0.2	0.2	0.53	12.86	8.78	9.32	4.43	2.53	2.66	1.46605e-11	2.11441	up	4.20324e-09	3.79717	up	6.30558e-33	5.64635	up	1.36739e-10	3.30695	up	[E]	Amino acid transport and metabolism	Molecular Function: folic acid binding (GO:0005542);; Biological Process: metabolic process (GO:0008152);; Molecular Function: transferase activity (GO:0016740);;	--	--	--	Formiminotransferase domain, N-terminal subdomain	--	E	Amino acid transport and metabolism	PREDICTED: uncharacterized protein LOC109163764 [Ipomoea nil]	molecular function: binding (GO:0005488);; biological process: metabolic process (GO:0008152);; molecular function: catalytic activity (GO:0003824)	--	--	--	--	--	--	--	--	--
c90092.graph_c0	9	0.35	0.44	0.32	0.79	0.74	1.11	0.33	0.27	0.22	17.1	17.85	12.61	12.03	9.39	10.06	2.86841e-53	5.41954	up	1.03252e-33	3.31696	up	1.63217e-56	6.49511	up	7.12434e-48	5.10694	up	--	--	Cellular Component: integral component of membrane (GO:0016021);;	--	--	--	Sulfite exporter TauE/SafE	Sulfite exporter TauE/SafE family protein 3 OS=Arabidopsis thaliana OX=3702 GN=At2g25737 PE=2 SV=1	S	Function unknown	PREDICTED: uncharacterized protein LOC109177534 isoform X1 [Ipomoea nil]	cellular component: membrane (GO:0016020);; cellular component: membrane part (GO:0044425)	--	--	--	--	--	--	--	--	--
c90181.graph_c0	1	0.11	0.39	0.35	0.1	0	0	0	0	0	2.47	2.03	4.86	36.87	29.22	32.26	4.60204e-06	3.24506	up	1.12282e-23	8.13623	up	1.08716e-06	7.40271	up	6.43247e-21	8.97411	up	--	--	Cellular Component: endosome (GO:0005768);; Cellular Component: trans-Golgi network (GO:0005802);; Cellular Component: plasma membrane (GO:0005886);; Cellular Component: integral component of membrane (GO:0016021);; Molecular Function: cellulose synthase (UDP-forming) activity (GO:0016760);;	K20887|3.89348e-96|sly:101267858|K20887 xyloglucan glycosyltransferase 4 [EC:2.4.1.-] | (RefSeq) cellulose-synthase-like	--	--	--	Xyloglucan glycosyltransferase 4 OS=Arabidopsis thaliana OX=3702 GN=CSLC4 PE=1 SV=1	M	Cell wall/membrane/envelope biogenesis	PREDICTED: xyloglucan glycosyltransferase 4-like isoform X2 [Ipomoea nil]	cellular component: cell (GO:0005623);; cellular component: organelle (GO:0043226);; cellular component: cell part (GO:0044464);; cellular component: organelle part (GO:0044422);; cellular component: membrane (GO:0016020);; cellular component: membrane part (GO:0044425);; molecular function: catalytic activity (GO:0003824)	--	--	--	--	--	--	--	--	--
c90200.graph_c0	10	1.08	1.9	0.34	1.04	0.19	0.64	0.44	1.01	0.49	4.55	3.03	5.95	3.2	2.97	4.93	0.000831012	2.03004	up	0.000432338	2.26964	up	2.156e-10	3.34802	up	5.48194e-06	2.40718	up	--	--	--	--	--	--	--	--	--	--	--	--	--	--	--	--	--	--	--	--	--
c90203.graph_c0	193	14.81	17.24	14.66	1.98	1.69	1.79	7.25	8.35	4.6	121.64	80.61	140.86	59.34	53.41	56.74	2.41639e-37	2.96967	up	3.57146e-104	4.97827	up	5.25528e-81	4.70998	up	1.09755e-122	3.11537	up	--	--	Molecular Function: kinase activity (GO:0016301);; Biological Process: phosphorylation (GO:0016310);;	--	--	--	--	Trihelix transcription factor ASR3 OS=Arabidopsis thaliana OX=3702 GN=ASR3 PE=1 SV=1	S	Function unknown	PREDICTED: uncharacterized protein LOC109186283 [Ipomoea nil]	biological process: metabolic process (GO:0008152);; biological process: cellular process (GO:0009987);; molecular function: catalytic activity (GO:0003824)	--	--	--	--	--	--	--	--	--
c90247.graph_c0	2	0.23	0.2	0.1	0.78	0.59	0.32	0	0	0	19.76	10.21	22.57	9.96	13.66	11.71	1.45722e-33	6.96763	up	5.39503e-30	4.1888	up	1.35369e-15	10.5094	up	1.1345e-18	8.591	up	[P]	Inorganic ion transport and metabolism	Molecular Function: N,N-dimethylaniline monooxygenase activity (GO:0004499);; Molecular Function: flavin adenine dinucleotide binding (GO:0050660);; Molecular Function: NADP binding (GO:0050661);; Biological Process: oxidation-reduction process (GO:0055114);;	K11816|0|spen:107030591|K11816 indole-3-pyruvate monooxygenase [EC:1.14.13.168] | (RefSeq) probable indole-3-pyruvate monooxygenase YUCCA10	[Q]	Secondary metabolites biosynthesis, transport and catabolism	Pyridine nucleotide-disulphide oxidoreductase;; Flavin-binding monooxygenase-like;; L-lysine 6-monooxygenase (NADPH-requiring);; Pyridine nucleotide-disulphide oxidoreductase;; FAD binding domain;; Pyridine nucleotide-disulphide oxidoreductase	Probable indole-3-pyruvate monooxygenase YUCCA10 OS=Arabidopsis thaliana OX=3702 GN=YUC10 PE=2 SV=1	P	Inorganic ion transport and metabolism	PREDICTED: probable indole-3-pyruvate monooxygenase YUCCA10 [Ipomoea nil]	biological process: metabolic process (GO:0008152);; biological process: single-organism process (GO:0044699);; molecular function: catalytic activity (GO:0003824);; molecular function: binding (GO:0005488)	Tryptophan metabolism (ko00380)	2	p1	(T)16	16	1350	1365	GAAATGGGGAAGCTCACAAA	60.051
c90370.graph_c0	28	1.41	0.93	2.12	1.13	1.3	1.41	0.87	0.56	0.63	11.54	8.69	14.47	38.54	40.92	39.58	2.78176e-18	3.08037	up	4.20681e-115	4.75055	up	8.87081e-47	4.61826	up	1.88998e-132	5.76023	up	--	--	--	--	--	--	Trypsin and protease inhibitor	Kunitz trypsin inhibitor 2 OS=Arabidopsis thaliana OX=3702 GN=KTI2 PE=2 SV=1	O	Posttranslational modification, protein turnover, chaperones	PREDICTED: kunitz trypsin inhibitor 2-like [Ipomoea nil]	--	--	--	--	--	--	--	--	--	--
c90501.graph_c0	2	0.14	0.19	0.31	0.2	0.06	0	0	0	0	2.41	3.43	3.13	4.17	3.98	4.51	1.05271e-09	3.61063	up	1.06859e-11	4.85656	up	5.45935e-08	7.97139	up	6.90061e-11	6.93024	up	--	--	--	--	--	--	--	Protein ABIL2 OS=Arabidopsis thaliana OX=3702 GN=ABIL2 PE=2 SV=1	--	--	PREDICTED: protein ABIL2-like isoform X3 [Ipomoea nil]	--	--	--	--	--	--	--	--	--	--
c90532.graph_c0	0	0	0	0.19	0.15	0.09	0	0	0	0	3.45	2.37	2.98	4.1	5.22	3.78	6.36963e-09	4.69219	up	2.26662e-10	4.92452	up	4.17559e-07	7.5695	up	3.77436e-10	6.73399	up	--	--	--	K15040|2.0848e-62|sot:102583846|K15040 voltage-dependent anion channel protein 2 | (RefSeq) mitochondrial outer membrane protein porin of 36 kDa-like	[P]	Inorganic ion transport and metabolism	Eukaryotic porin	Mitochondrial outer membrane protein porin of 36 kDa OS=Solanum tuberosum OX=4113 PE=1 SV=2	U	Intracellular trafficking, secretion, and vesicular transport	PREDICTED: mitochondrial outer membrane protein porin of 36 kDa-like [Ipomoea nil]	--	--	--	--	--	--	--	--	--	--
c90579.graph_c0	4	0.2	0	0	0.05	0.04	0	0.4	0.1	0.17	446.48	68	631.32	68.86	73.64	71.21	1.34795e-07	5.65211	up	2.01866e-48	9.88151	up	6.89962e-29	10.5709	up	7.03821e-113	8.06252	up	[IR]	Lipid transport and metabolism ;; General function prediction only	Cellular Component: integral component of membrane (GO:0016021);; Molecular Function: hydrolase activity, acting on ester bonds (GO:0016788);;	--	--	--	GDSL-like Lipase/Acylhydrolase	GDSL esterase/lipase At5g33370 OS=Arabidopsis thaliana OX=3702 GN=At5g33370 PE=2 SV=1	S	Function unknown	PREDICTED: GDSL esterase/lipase At5g33370-like [Ipomoea nil]	cellular component: membrane (GO:0016020);; cellular component: membrane part (GO:0044425);; molecular function: catalytic activity (GO:0003824)	--	--	--	--	--	--	--	--	--
c90608.graph_c0	10	0.29	0.25	0.4	0.11	0.18	0.03	0.48	0.65	0.3	10.38	7.53	15.34	3.93	3.41	3.66	9.04743e-42	5.16157	up	8.32608e-22	4.65358	up	1.70364e-46	5.0735	up	2.59859e-22	2.8766	up	[J]	Translation, ribosomal structure and biogenesis	Molecular Function: nucleotide binding (GO:0000166);; Molecular Function: RNA binding (GO:0003723);; Cellular Component: cytoplasm (GO:0005737);;	K13126|0|pmum:103339773|K13126 polyadenylate-binding protein | (RefSeq) polyadenylate-binding protein 7	[AJ]	--	RNA recognition motif. (a.k.a. RRM, RBD, or RNP domain);; Poly-adenylate binding protein, unique domain;; RNA recognition motif;; Nup53/35/40-type RNA recognition motif	Polyadenylate-binding protein 7 OS=Arabidopsis thaliana OX=3702 GN=PAB7 PE=2 SV=1	S	Function unknown	PREDICTED: polyadenylate-binding protein 7 isoform X2 [Ipomoea nil]	molecular function: binding (GO:0005488);; cellular component: cell (GO:0005623);; cellular component: cell part (GO:0044464)	RNA transport (ko03013);; mRNA surveillance pathway (ko03015);; RNA degradation (ko03018)	1	p2	(AG)8	16	2056	2071	GGTCTCTCCAGCAGAAAACG	59.989
c90616.graph_c0	2	0.1	0.04	0	0	0	0	0	0	0	23.66	4.97	38.96	15.51	14.32	12.66	1.38972e-24	7.55297	up	4.26808e-20	8.59922	up	3.7243e-13	10.3003	up	2.33786e-20	8.87976	up	[IR]	Lipid transport and metabolism ;; General function prediction only	Molecular Function: hydrolase activity, acting on ester bonds (GO:0016788);;	--	--	--	GDSL-like Lipase/Acylhydrolase	GDSL esterase/lipase At5g33370 OS=Arabidopsis thaliana OX=3702 GN=At5g33370 PE=2 SV=1	S	Function unknown	PREDICTED: GDSL esterase/lipase At5g18430 [Ipomoea nil]	molecular function: catalytic activity (GO:0003824)	--	--	--	--	--	--	--	--	--
c90631.graph_c0	39	2.18	2.62	1.71	1.73	1.09	1.84	10.72	9.78	9.99	52.23	51.3	52.16	75.57	75.78	72.94	3.165e-107	4.70097	up	1.60369e-168	5.38453	up	7.62536e-102	2.97343	up	6.95741e-217	2.86683	up	[M]	Cell wall/membrane/envelope biogenesis	--	--	--	--	--	Protein CDI OS=Arabidopsis thaliana OX=3702 GN=CDI PE=2 SV=1	S	Function unknown	PREDICTED: protein CDI-like [Ipomoea nil]	--	--	--	--	--	--	--	--	--	--
c90673.graph_c0	3	0.12	0.03	0	0.18	0.14	0.27	0	0.04	0	35	8.32	48.47	13.96	11.09	14.18	4.40793e-17	7.27737	up	9.0037e-46	5.77856	up	1.85658e-23	10.5922	up	8.22024e-26	8.56858	up	[E]	Amino acid transport and metabolism	Molecular Function: tyrosine decarboxylase activity (GO:0004837);; Biological Process: cellular amino acid metabolic process (GO:0006520);; Molecular Function: pyridoxal phosphate binding (GO:0030170);;	K01592|0|nnu:104588789|K01592 tyrosine decarboxylase [EC:4.1.1.25] | (RefSeq) tyrosine/DOPA decarboxylase 2-like	[E]	Amino acid transport and metabolism	Pyridoxal-dependent decarboxylase conserved domain;; Beta-eliminating lyase	Tyrosine/DOPA decarboxylase 1 OS=Papaver somniferum OX=3469 GN=TYDC1 PE=2 SV=1	E	Amino acid transport and metabolism	PREDICTED: tyrosine decarboxylase 1-like [Ipomoea nil]	molecular function: catalytic activity (GO:0003824);; biological process: metabolic process (GO:0008152);; biological process: cellular process (GO:0009987);; biological process: single-organism process (GO:0044699);; molecular function: binding (GO:0005488)	Tyrosine metabolism (ko00350);; Isoquinoline alkaloid biosynthesis (ko00950)	1	p1	(A)10	10	152	161	ACTCGCACACCAACATTCAA	60.16
c90702.graph_c0	176	21.77	10.34	8.02	12.2	14.24	17.96	38.48	40.63	44.93	0.78	1.41	1.19	0.98	1.73	0.67	1.96637e-09	-3.17791	down	8.93835e-20	-3.79502	down	1.1104e-41	-4.56309	down	7.0174e-59	-5.14997	down	--	--	Biological Process: transcription, DNA-templated (GO:0006351);;	--	--	--	AP2 domain	Ethylene-responsive transcription factor ERF113 OS=Arabidopsis thaliana OX=3702 GN=ERF113 PE=2 SV=1	K	Transcription	PREDICTED: ethylene-responsive transcription factor ERF113 [Ipomoea nil]	biological process: metabolic process (GO:0008152);; biological process: cellular process (GO:0009987)	--	--	--	--	--	--	--	--	--
c90708.graph_c0	44	1.63	1.64	0.72	0.35	0.21	0.2	0.37	0.05	0.1	13.56	7.7	16.86	88.48	87.06	89.26	1.65139e-16	3.15964	up	1.51871e-120	8.07243	up	1.53675e-36	6.67047	up	8.95403e-116	8.61009	up	[I]	Lipid transport and metabolism	--	--	[I]	Lipid transport and metabolism	Lipase (class 3)	Phospholipase A1-II 4 OS=Oryza sativa subsp. japonica OX=39947 GN=Os01g0652300 PE=2 SV=2	S	Function unknown	PREDICTED: phospholipase A1-IIgamma-like [Ipomoea nil]	--	--	--	--	--	--	--	--	--	--
c90752.graph_c0	20	1.59	2.34	3.81	19.04	22.61	11.79	89.1	89.69	90.77	0	0	0	0	0	0	5.0767e-08	-5.28308	down	4.25945e-19	-8.47249	down	4.08731e-18	-11.0637	down	4.82272e-32	-10.5428	down	[QV]	Secondary metabolites biosynthesis, transport and catabolism ;; Defense mechanisms	Cellular Component: membrane (GO:0016020);; Molecular Function: oxidoreductase activity, acting on paired donors, with incorporation or reduction of molecular oxygen, NAD(P)H as one donor, and incorporation of one atom of oxygen (GO:0016709);; Biological Process: secondary metabolite biosynthetic process (GO:0044550);; Molecular Function: metal ion binding (GO:0046872);;	K15472|2.22569e-122|sot:102603857|K15472 premnaspirodiene oxygenase [EC:1.14.13.121] | (RefSeq) CYP71D4; premnaspirodiene oxygenase	[Q]	Secondary metabolites biosynthesis, transport and catabolism	Cytochrome P450	Premnaspirodiene oxygenase OS=Hyoscyamus muticus OX=35626 GN=CYP71D55 PE=1 SV=1	Q	Secondary metabolites biosynthesis, transport and catabolism	PREDICTED: premnaspirodiene oxygenase-like [Ipomoea nil]	cellular component: membrane (GO:0016020);; biological process: metabolic process (GO:0008152);; biological process: single-organism process (GO:0044699);; molecular function: catalytic activity (GO:0003824);; molecular function: binding (GO:0005488)	Sesquiterpenoid and triterpenoid biosynthesis (ko00909)	--	--	--	--	--	--	--	--
c90755.graph_c0	159	9.12	14.84	9.18	11.27	11	6.01	0	0	0	2.24	2.52	1.34	1.2	1.99	2.98	4.59934e-09	-2.1418	down	6.37606e-09	-2.34719	down	2.12914e-07	7.73568	up	1.94397e-08	6.24473	up	[HR]	Coenzyme transport and metabolism ;; General function prediction only	Molecular Function: non-membrane spanning protein tyrosine kinase activity (GO:0004715);; Biological Process: peptidyl-tyrosine phosphorylation (GO:0018108);; Molecular Function: cis-stilbene-oxide hydrolase activity (GO:0033961);;	--	[I]	Lipid transport and metabolism	Alpha/beta hydrolase family;; alpha/beta hydrolase fold;; Serine aminopeptidase, S33	--	S	Function unknown	PREDICTED: bifunctional epoxide hydrolase 2-like [Ipomoea nil]	biological process: metabolic process (GO:0008152);; biological process: cellular process (GO:0009987);; molecular function: catalytic activity (GO:0003824)	--	1	p2	(AT)6	12	226	237	CTCAGGGATTAAAGATGCCG	59.662
c90788.graph_c0	5121	361.89	309.63	236.33	146.15	133	110.35	16.42	15.73	21.41	1975.44	1850.63	1912.55	832.5	794.95	788.23	2.5596e-45	2.82964	up	2.11555e-105	2.41316	up	0	6.81829	up	0	4.96827	up	[G]	Carbohydrate transport and metabolism	--	--	[G]	Carbohydrate transport and metabolism	Histidine phosphatase superfamily (branch 1)	--	S	Function unknown	PREDICTED: uncharacterized protein LOC109188739 isoform X2 [Ipomoea nil]	--	--	3	p1	(T)12	12	1869	1880	--	--
c90812.graph_c0	16	1.57	1.45	0.82	0.46	0	0	0.24	0	0	9.05	5.15	10.12	10.78	8.15	13.28	6.69696e-10	2.73721	up	6.67898e-17	5.48713	up	3.99517e-16	6.69547	up	7.23869e-19	6.26463	up	--	--	--	--	--	--	--	--	S	Function unknown	PREDICTED: uncharacterized protein LOC109169745 [Ipomoea nil]	--	--	--	--	--	--	--	--	--	--
c90868.graph_c0	4	0.2	0	0	0.71	2.26	0.06	0.08	0	0	89.83	24.99	20.74	16.85	17.84	17.96	8.84367e-09	5.90049	up	0.000623898	3.32559	up	6.53193e-18	9.93586	up	9.8338e-30	8.18199	up	[Q]	Secondary metabolites biosynthesis, transport and catabolism	Biological Process: flavonoid biosynthetic process (GO:0009813);; Molecular Function: naringenin-chalcone synthase activity (GO:0016210);;	K00660|0|spen:107020692|K00660 chalcone synthase [EC:2.3.1.74] | (RefSeq) chalcone synthase 2	--	--	Chalcone and stilbene synthases, N-terminal domain;; Chalcone and stilbene synthases, C-terminal domain;; 3-Oxoacyl-[acyl-carrier-protein (ACP)] synthase III C terminal;; 3-Oxoacyl-[acyl-carrier-protein (ACP)] synthase III;; FAE1/Type III polyketide synthase-like protein	Chalcone synthase LF2 OS=Ipomoea batatas OX=4120 GN=CHS-LF2 PE=2 SV=1	Q	Secondary metabolites biosynthesis, transport and catabolism	chalcone synthase [Ipomoea batatas]	biological process: metabolic process (GO:0008152);; molecular function: catalytic activity (GO:0003824)	Flavonoid biosynthesis (ko00941);; Circadian rhythm - plant (ko04712)	--	--	--	--	--	--	--	--
c90888.graph_c0	8	0.37	0.36	0.76	0.34	0.16	0.21	0.67	0.28	0.7	3.8	2.53	4.8	12.72	12.89	12.49	2.99468e-09	2.84136	up	1.90419e-31	5.73931	up	2.38103e-11	3.04762	up	4.84792e-44	4.09888	up	--	--	--	--	--	--	Transcription factor regulating root and shoot growth via Pin3;; Transcription factor BRX N-terminal domain	Protein Brevis radix-like 3 OS=Arabidopsis thaliana OX=3702 GN=BRXL3 PE=2 SV=2	S	Function unknown	PREDICTED: protein Brevis radix-like 2 [Ipomoea nil]	--	--	--	--	--	--	--	--	--	--
c90933.graph_c1	6531	500.08	472.42	434.68	48.93	48.39	48.72	0.75	1.08	3.34	1908.97	1921.5	1697.67	257.21	261.92	247.55	3.20807e-45	2.16509	up	2.07962e-151	2.21144	up	7.34971e-118	10.4781	up	5.3604e-30	6.77004	up	--	--	Cellular Component: photosystem I (GO:0009522);; Cellular Component: chloroplast thylakoid membrane (GO:0009535);; Biological Process: photosynthesis, light harvesting (GO:0009765);; Cellular Component: integral component of membrane (GO:0016021);; Molecular Function: chlorophyll binding (GO:0016168);; Biological Process: protein-chromophore linkage (GO:0018298);; Molecular Function: metal ion bi…	K08909|3.44063e-127|sind:105176865|K08909 light-harvesting complex I chlorophyll a/b binding protein 3 | (RefSeq) chlorophyll a-b binding protein 8, chloroplastic	--	--	Chlorophyll A-B binding protein	Chlorophyll a-b binding protein 8, chloroplastic OS=Solanum lycopersicum OX=4081 GN=CAB8 PE=3 SV=1	S	Function unknown	chlorophyll a-b binding protein 8, chloroplastic [Sesamum indicum]	cellular component: cell (GO:0005623);; cellular component: membrane (GO:0016020);; cellular component: macromolecular complex (GO:0032991);; cellular component: membrane part (GO:0044425);; cellular component: cell part (GO:0044464);; cellular component: organelle (GO:0043226);; cellular component: organelle part (GO:0044422);; biological process: metabolic process (GO:0008152);; biological proc…	Photosynthesis - antenna proteins (ko00196)	--	--	--	--	--	--	--	--
c91052.graph_c0	73	5.51	5.17	6.31	143.15	165.46	176.31	123.36	127.09	121.8	1.37	0.78	1.26	16.19	13.28	15.15	1.96689e-07	-2.04769	down	1.01947e-139	-3.60916	down	1.35705e-134	-6.13645	down	5.24368e-262	-3.07469	down	--	--	--	--	--	--	--	--	S	Function unknown	PREDICTED: uncharacterized protein LOC109189085 isoform X1 [Ipomoea nil]	--	--	--	--	--	--	--	--	--	--
c91073.graph_c1	74	8.59	7.37	9.11	4.14	7.19	5.66	0.28	0	0.52	765.95	450.4	790.54	414.04	411.46	409.5	2.57799e-135	6.42859	up	9.43776e-293	5.97997	up	4.03819e-97	11.6513	up	9.323e-105	10.2356	up	--	--	Biological Process: response to light stimulus (GO:0009416);; Cellular Component: photosystem I (GO:0009522);; Cellular Component: chloroplast thylakoid membrane (GO:0009535);; Biological Process: photosynthesis, light harvesting in photosystem I (GO:0009768);; Cellular Component: chloroplast envelope (GO:0009941);; Cellular Component: plastoglobule (GO:0010287);; Cellular Component: integral com…	K08912|3.79655e-134|mus:103984744|K08912 light-harvesting complex II chlorophyll a/b binding protein 1 | (RefSeq) chlorophyll a-b binding protein of LHCII type 1	--	--	Chlorophyll A-B binding protein	Chlorophyll a-b binding protein of LHCII type I, chloroplastic (Fragment) OS=Cucumis sativus OX=3659 PE=2 SV=1	J	Translation, ribosomal structure and biogenesis	PREDICTED: chlorophyll a-b binding protein of LHCII type 1-like [Ipomoea nil]	biological process: response to stimulus (GO:0050896);; cellular component: cell (GO:0005623);; cellular component: membrane (GO:0016020);; cellular component: macromolecular complex (GO:0032991);; cellular component: membrane part (GO:0044425);; cellular component: cell part (GO:0044464);; cellular component: organelle (GO:0043226);; cellular component: organelle part (GO:0044422);; biological p…	Photosynthesis - antenna proteins (ko00196)	--	--	--	--	--	--	--	--
c91082.graph_c0	7	0.98	0.71	0.71	0	0.25	0.16	0	0	0	146.05	135.9	142.07	38.23	35.92	29.85	1.24016e-98	7.4573	up	7.32225e-27	7.18425	up	1.35488e-22	12.0463	up	9.40841e-20	8.77792	up	--	--	--	--	--	--	--	--	S	Function unknown	PREDICTED: uncharacterized protein LOC109156914 [Ipomoea nil]	--	--	--	--	--	--	--	--	--	--
c91180.graph_c0	127	9.41	13.07	10.68	0	0.07	0	0.24	0.08	0.5	44.82	41.52	50.59	7.04	8.84	9.17	5.62184e-31	2.2284	up	2.35814e-15	6.84343	up	1.61566e-71	7.9359	up	3.66383e-24	4.79921	up	--	--	--	--	--	--	--	Zinc finger protein 8 OS=Arabidopsis thaliana OX=3702 GN=ZFP8 PE=1 SV=1	S	Function unknown	PREDICTED: zinc finger protein 8-like [Ipomoea nil]	--	--	2	p2	(AG)7	14	934	947	AACGTTCATGAAGTCCCGAG	60.111
c91231.graph_c0	3	0.16	1.82	0.37	0.89	0.66	0.83	0.36	0.22	0.14	3.08	7.76	6.7	5.05	4.5	3.38	1.17743e-05	2.77847	up	1.4675e-08	2.21762	up	9.09499e-16	4.61963	up	7.94949e-17	3.8954	up	[I]	Lipid transport and metabolism	Molecular Function: magnesium ion binding (GO:0000287);; Molecular Function: glycerophosphodiester phosphodiesterase activity (GO:0008889);; Cellular Component: plastid (GO:0009536);; Biological Process: cellular phosphate ion homeostasis (GO:0030643);; Biological Process: glycerophospholipid catabolic process (GO:0046475);;	--	[R]	General function prediction only	Glycerophosphoryl diester phosphodiesterase family	Glycerophosphodiester phosphodiesterase GDPD2 OS=Arabidopsis thaliana OX=3702 GN=GDPD2 PE=2 SV=1	C	Energy production and conversion	PREDICTED: glycerophosphodiester phosphodiesterase GDPD1, chloroplastic-like [Ipomoea nil]	molecular function: binding (GO:0005488);; molecular function: catalytic activity (GO:0003824);; cellular component: cell (GO:0005623);; cellular component: organelle (GO:0043226);; cellular component: cell part (GO:0044464);; biological process: cellular process (GO:0009987);; biological process: single-organism process (GO:0044699);; biological process: biological regulation (GO:0065007);; biol…	--	--	--	--	--	--	--	--	--
c91233.graph_c0	0	0	1.18	0.31	0.1	0.04	0.23	0.43	0.21	0.13	5.95	2.77	9.77	3.29	4.16	3.84	0.00916653	2.80037	up	1.79693e-13	4.48671	up	1.18384e-16	5.04063	up	7.41673e-16	3.68577	up	--	--	Molecular Function: hydrolase activity, acting on ester bonds (GO:0016788);;	--	--	--	GDSL-like Lipase/Acylhydrolase	GDSL esterase/lipase At1g54790 OS=Arabidopsis thaliana OX=3702 GN=At1g54790 PE=2 SV=1	S	Function unknown	PREDICTED: GDSL esterase/lipase At1g54790-like [Ipomoea nil]	molecular function: catalytic activity (GO:0003824)	--	--	--	--	--	--	--	--	--
c91291.graph_c0	0	0	0.09	0.17	0.05	0	0.44	0.09	0.44	0.12	1.92	1.18	1.53	3.04	2.69	3.26	2.50165e-07	3.77988	up	2.0235e-08	3.84603	up	3.25818e-07	3.35705	up	1.20825e-12	3.66821	up	--	--	Biological Process: transcription, DNA-templated (GO:0006351);; Cellular Component: membrane (GO:0016020);;	--	--	--	No apical meristem (NAM) protein	NAC domain-containing protein 37 OS=Arabidopsis thaliana OX=3702 GN=NAC037 PE=1 SV=1	S	Function unknown	PREDICTED: NAC domain-containing protein 37-like [Ipomoea nil]	biological process: metabolic process (GO:0008152);; biological process: cellular process (GO:0009987);; cellular component: membrane (GO:0016020)	--	--	--	--	--	--	--	--	--
c91304.graph_c0	95	6.89	4.4	2.39	2.03	2.24	1.23	1.09	1.08	0.94	23.17	14.08	24.57	11.04	11.24	10.67	1.18209e-08	2.27145	up	1.09638e-14	2.34289	up	2.73843e-50	4.88924	up	5.35308e-31	3.34086	up	--	--	Molecular Function: calcium ion binding (GO:0005509);; Cellular Component: photosystem II oxygen evolving complex (GO:0009654);; Biological Process: photosynthesis (GO:0015979);; Cellular Component: extrinsic component of membrane (GO:0019898);;	--	--	--	PsbP	PsbP domain-containing protein 6, chloroplastic OS=Arabidopsis thaliana OX=3702 GN=PPD6 PE=1 SV=1	S	Function unknown	PREDICTED: psbP domain-containing protein 6, chloroplastic [Ipomoea nil]	molecular function: binding (GO:0005488);; cellular component: cell (GO:0005623);; cellular component: membrane (GO:0016020);; cellular component: macromolecular complex (GO:0032991);; cellular component: membrane part (GO:0044425);; cellular component: cell part (GO:0044464);; biological process: metabolic process (GO:0008152);; biological process: cellular process (GO:0009987)	--	--	--	--	--	--	--	--	--
c91319.graph_c0	558	59.67	58.55	62.62	131.35	97.53	110.77	27.99	25.72	21.17	3.86	2.98	2.87	8.95	5.91	2.98	1.9113e-63	-4.09059	down	3.84176e-66	-4.50841	down	8.51834e-22	-2.57038	down	4.21281e-07	-2.14103	down	--	--	Biological Process: metal ion transport (GO:0030001);; Molecular Function: metal ion binding (GO:0046872);;	--	--	--	--	--	S	Function unknown	PREDICTED: heavy metal-associated isoprenylated plant protein 39-like isoform X2 [Ipomoea nil]	biological process: localization (GO:0051179);; molecular function: binding (GO:0005488)	--	1	p1	(A)14	14	739	752	TCCAGTCCTCGACTCCAAGT	59.835
c91344.graph_c0	200	10.87	18.18	16.32	3.23	2.74	1.51	0.84	1.26	0.49	67.87	26.12	98.01	28.19	32	30.92	1.181e-07	2.20203	up	1.50985e-50	3.37502	up	2.90171e-43	6.66502	up	2.81033e-106	5.05645	up	[O]	Posttranslational modification, protein turnover, chaperones	Molecular Function: serine-type endopeptidase activity (GO:0004252);; Cellular Component: cell wall (GO:0005618);; Biological Process: proteolysis (GO:0006508);;	--	--	--	Peptidase inhibitor I9;; Subtilase family	Subtilisin-like protease SBT5.6 OS=Arabidopsis thaliana OX=3702 GN=SBT5.6 PE=2 SV=1	O	Posttranslational modification, protein turnover, chaperones	PREDICTED: subtilisin-like protease SBT5.6 [Ipomoea nil]	biological process: metabolic process (GO:0008152);; molecular function: catalytic activity (GO:0003824);; cellular component: cell (GO:0005623);; cellular component: cell part (GO:0044464)	--	--	--	--	--	--	--	--	--
c91460.graph_c0	4	0.36	0.55	0.28	0.08	0	0	0.15	0	0.2	9.2	1.56	10.26	5.83	5.39	6.21	2.22654e-08	3.85551	up	1.31757e-11	6.0992	up	3.96015e-11	6.09485	up	1.24169e-14	5.21942	up	[K]	Transcription	Molecular Function: protein kinase activity (GO:0004672);; Molecular Function: ATP binding (GO:0005524);; Biological Process: protein phosphorylation (GO:0006468);; Cellular Component: integral component of membrane (GO:0016021);;	--	--	--	Leucine rich repeat N-terminal domain;; Leucine Rich repeats (2 copies);; Leucine Rich Repeat	Probable inactive leucine-rich repeat receptor-like protein kinase At1g66830 OS=Arabidopsis thaliana OX=3702 GN=At1g66830 PE=2 SV=1	S	Function unknown	PREDICTED: receptor protein kinase-like protein ZAR1 [Ipomoea nil]	biological process: metabolic process (GO:0008152);; biological process: cellular process (GO:0009987);; molecular function: catalytic activity (GO:0003824);; molecular function: binding (GO:0005488);; cellular component: membrane (GO:0016020);; cellular component: membrane part (GO:0044425)	--	--	--	--	--	--	--	--	--
c91515.graph_c0	151	6.28	5.47	5.67	1.47	1.88	1.79	17.19	19.05	14.38	93.09	62.62	114.17	102.87	100.96	96.57	6.05088e-64	4.08923	up	7.6077e-270	5.66264	up	1.67254e-42	2.99488	up	5.40798e-270	2.54154	up	--	--	Molecular Function: transferase activity, transferring acyl groups other than amino-acyl groups (GO:0016747);;	K15400|0|sly:101249696|K15400 omega-hydroxypalmitate O-feruloyl transferase [EC:2.3.1.188] | (RefSeq) omega-hydroxypalmitate O-feruloyl transferase	--	--	Transferase family	Omega-hydroxypalmitate O-feruloyl transferase OS=Arabidopsis thaliana OX=3702 GN=HHT1 PE=1 SV=1	S	Function unknown	PREDICTED: omega-hydroxypalmitate O-feruloyl transferase [Ipomoea nil]	molecular function: catalytic activity (GO:0003824)	Cutin, suberine and wax biosynthesis (ko00073)	--	--	--	--	--	--	--	--
c91521.graph_c0	0	0	0.06	0	0.27	0.37	0.32	0.86	0.49	0.63	1.5	1.2	3.46	9.48	10.82	9.18	5.96688e-08	4.90293	up	5.72046e-25	4.61372	up	0.000194822	2.15292	up	2.1502e-30	3.78735	up	--	--	Cellular Component: membrane (GO:0016020);;	--	--	--	Late embryogenesis abundant protein	NDR1/HIN1-like protein 2 OS=Arabidopsis thaliana OX=3702 GN=NHL2 PE=2 SV=1	S	Function unknown	PREDICTED: protein YLS9-like [Ipomoea nil]	cellular component: membrane (GO:0016020)	--	--	--	--	--	--	--	--	--
c91536.graph_c0	62	4.66	0.69	0.55	0.44	0.34	0.09	0.35	0.4	0	104.24	44.35	110.75	9.46	9.82	9.59	1.54149e-07	4.57803	up	9.40878e-23	4.69214	up	2.95308e-55	8.75385	up	3.22131e-27	5.00651	up	--	--	--	--	--	--	--	--	S	Function unknown	PREDICTED: uncharacterized protein LOC109188059 [Ipomoea nil]	--	--	--	--	--	--	--	--	--	--
c91541.graph_c0	16	2.34	3.72	1.6	0.13	0.46	0.67	0.82	1.35	0.42	19.09	9.52	29.23	81.65	82.41	76.87	1.0112e-19	4.4445	up	1.13342e-93	8.68802	up	4.53357e-34	5.57881	up	3.65707e-199	7.14507	up	[N]	Cell motility	Cellular Component: integral component of membrane (GO:0016021);; Molecular Function: transferase activity, transferring glycosyl groups (GO:0016757);;	K13680|0|sind:105174127|K13680 beta-mannan synthase [EC:2.4.1.32] | (RefSeq) glucomannan 4-beta-mannosyltransferase 9	--	--	Glycosyl transferase family group 2;; Glycosyltransferase like family 2;; Glycosyl transferase family 2;; Glycosyl transferase family 21	Glucomannan 4-beta-mannosyltransferase 9 OS=Arabidopsis thaliana OX=3702 GN=CSLA9 PE=2 SV=1	M	Cell wall/membrane/envelope biogenesis	PREDICTED: glucomannan 4-beta-mannosyltransferase 9-like [Ipomoea nil]	cellular component: membrane (GO:0016020);; cellular component: membrane part (GO:0044425);; molecular function: catalytic activity (GO:0003824)	--	1	p3	(TGC)5	15	376	390	AGGGAAAACACATCCATTCG	59.79
c91557.graph_c0	8	0.4	0.32	0.38	0.19	0	0.19	0.33	0.3	0.36	2.59	2.5	2.64	3.74	2.06	4.39	6.6256e-09	2.75455	up	1.99978e-10	4.23656	up	2.024e-14	3.53536	up	1.56977e-12	3.29407	up	--	--	--	K08272|1.17613e-167|sind:105174930|K08272 calcium binding protein 39 | (RefSeq) putative MO25-like protein At5g47540	[S]	Function unknown	Mo25-like	Putative MO25-like protein At5g47540 OS=Arabidopsis thaliana OX=3702 GN=At5g47540 PE=2 SV=1	S	Function unknown	PREDICTED: putative MO25-like protein At5g47540 [Ipomoea nil]	--	--	--	--	--	--	--	--	--	--
c91600.graph_c0	10	0.77	1.34	0.48	0.5	1.36	0.45	0.13	0	0.09	18.69	12.93	20.62	26.49	26.65	20.45	5.13569e-30	4.3631	up	1.75801e-41	4.67727	up	2.10039e-26	8.10958	up	9.864e-32	7.72925	up	[R]	General function prediction only	--	--	--	--	HAD superfamily, subfamily IIIB (Acid phosphatase)	Acid phosphatase 1 OS=Solanum lycopersicum OX=4081 GN=APS1 PE=2 SV=1	S	Function unknown	PREDICTED: acid phosphatase 1-like [Ipomoea nil]	--	--	--	--	--	--	--	--	--	--
c91606.graph_c0	8	0.32	0.69	0.66	0.15	0.56	1.34	0.1	0.24	0.13	20.99	6.68	36.89	4.71	3.35	5.26	8.8784e-19	5.01662	up	1.34512e-16	3.72105	up	1.8584e-26	7.37003	up	9.20207e-24	4.68073	up	--	--	--	--	--	--	Pollen proteins Ole e I like	--	S	Function unknown	PREDICTED: proline-rich extensin-like protein EPR1 [Ipomoea nil]	--	--	1	c	(AT)9ttcacaatcactacaattgttgagtgcaggcacgctaacattacatgacagggaacagaattacagaaaagctcaaaaggaagttctagaacaag(A)11	124	199	322	TAATGTCAAAATCGGGCCAT	60.153
c91626.graph_c0	35	2.24	1.89	4.61	1.61	1.93	0.97	0.94	1.17	0.87	13.52	4.33	22.51	12.35	9.31	10.32	2.35873e-05	2.31365	up	5.22397e-16	2.56926	up	1.9376e-14	4.2132	up	2.51004e-32	3.35253	up	--	--	Molecular Function: fatty acid binding (GO:0005504);; Biological Process: fatty acid metabolic process (GO:0006631);; Cellular Component: chloroplast stroma (GO:0009570);; Biological Process: flavonoid biosynthetic process (GO:0009813);; Molecular Function: chalcone isomerase activity (GO:0045430);;	--	--	--	Chalcone-flavanone isomerase;; Chalcone isomerase-like;; Chalcone isomerase like	Fatty-acid-binding protein 3, chloroplastic OS=Arabidopsis thaliana OX=3702 GN=FAP3 PE=1 SV=1	S	Function unknown	PREDICTED: fatty-acid-binding protein 3, chloroplastic isoform X1 [Ipomoea nil]	molecular function: binding (GO:0005488);; biological process: metabolic process (GO:0008152);; biological process: cellular process (GO:0009987);; biological process: single-organism process (GO:0044699);; cellular component: cell (GO:0005623);; cellular component: organelle (GO:0043226);; cellular component: organelle part (GO:0044422);; cellular component: cell part (GO:0044464);; molecular fu…	--	--	--	--	--	--	--	--	--
c91655.graph_c0	27	1.24	1.24	1.69	3.26	5.3	5.5	4.29	3.83	2.91	131.66	64.12	136.04	66.68	71.19	68.74	3.89852e-84	6.35647	up	2.79481e-91	3.67819	up	4.95672e-73	5.46323	up	2.06401e-288	4.17884	up	[I]	Lipid transport and metabolism	Cellular Component: endoplasmic reticulum membrane (GO:0005789);; Biological Process: unsaturated fatty acid biosynthetic process (GO:0006636);; Cellular Component: integral component of membrane (GO:0016021);; Molecular Function: oxidoreductase activity, acting on paired donors, with oxidation of a pair of donors resulting in the reduction of molecular oxygen to two molecules of water (GO:001671…	K10257|0|spen:107021758|K10257 acyl-lipid omega-3 desaturase [EC:1.14.19.25 1.14.19.35 1.14.19.36] | (RefSeq) omega-3 fatty acid desaturase, endoplasmic reticulum-like	--	--	Fatty acid desaturase;; Domain of unknown function (DUF3474)	Omega-3 fatty acid desaturase, endoplasmic reticulum OS=Nicotiana tabacum OX=4097 GN=FAD3 PE=2 SV=1	I	Lipid transport and metabolism	PREDICTED: omega-3 fatty acid desaturase, endoplasmic reticulum-like [Ipomoea nil]	cellular component: cell (GO:0005623);; cellular component: membrane (GO:0016020);; cellular component: organelle (GO:0043226);; cellular component: organelle part (GO:0044422);; cellular component: membrane part (GO:0044425);; cellular component: cell part (GO:0044464);; biological process: metabolic process (GO:0008152);; biological process: cellular process (GO:0009987);; biological process: s…	--	--	--	--	--	--	--	--	--
c91735.graph_c0	7921	316.44	295.15	226.53	69.1	64.09	63.1	3.26	3.35	4.8	1127.76	1158.28	1102.96	352.13	351.19	333.17	2.00045e-33	2.19724	up	1.3659e-200	2.21677	up	0	8.80568	up	0	6.49748	up	--	--	Molecular Function: calcium ion binding (GO:0005509);; Cellular Component: chloroplast thylakoid membrane (GO:0009535);; Cellular Component: photosystem II oxygen evolving complex (GO:0009654);; Cellular Component: integral component of membrane (GO:0016021);; Cellular Component: extrinsic component of membrane (GO:0019898);; Biological Process: photosystem II stabilization (GO:0042549);;	K02716|0|jcu:105639620|K02716 photosystem II oxygen-evolving enhancer protein 1 | (RefSeq) oxygen-evolving enhancer protein 1, chloroplastic	--	--	Manganese-stabilising protein / photosystem II polypeptide	Oxygen-evolving enhancer protein 1, chloroplastic OS=Nicotiana tabacum OX=4097 GN=PSBO PE=2 SV=1	G	Carbohydrate transport and metabolism	PREDICTED: oxygen-evolving enhancer protein 1, chloroplastic [Ipomoea nil]	molecular function: binding (GO:0005488);; cellular component: cell (GO:0005623);; cellular component: membrane (GO:0016020);; cellular component: organelle (GO:0043226);; cellular component: organelle part (GO:0044422);; cellular component: cell part (GO:0044464);; cellular component: macromolecular complex (GO:0032991);; cellular component: membrane part (GO:0044425);; biological process: biolo…	Photosynthesis (ko00195)	1	p1	(T)10	10	1612	1621	CGCAAGGAAAACAACAGAAA	58.939
c91756.graph_c0	774	39.6	20.02	19.04	6.54	6.17	6.84	1.85	1.74	1.79	127.03	120.47	150.39	62.48	66.14	66.4	3.03051e-16	2.50961	up	1.52694e-140	3.21232	up	9.99384e-301	6.85234	up	1.08098e-242	5.21801	up	--	--	Molecular Function: peroxidase activity (GO:0004601);; Cellular Component: nucleus (GO:0005634);; Biological Process: response to oxidative stress (GO:0006979);; Cellular Component: chloroplast thylakoid membrane (GO:0009535);; Cellular Component: chloroplast thylakoid lumen (GO:0009543);; Molecular Function: heme binding (GO:0020037);; Biological Process: oxidation-reduction process (GO:0055114)…	K00434|2.55025e-54|rcu:8281693|K00434 L-ascorbate peroxidase [EC:1.11.1.11] | (RefSeq) thylakoid lumenal 29 kDa protein, chloroplastic	--	--	--	Thylakoid lumenal 29 kDa protein, chloroplastic OS=Solanum lycopersicum OX=4081 GN=CLEB3J9 PE=3 SV=1	S	Function unknown	PREDICTED: thylakoid lumenal 29 kDa protein, chloroplastic-like [Nicotiana tabacum]	biological process: metabolic process (GO:0008152);; biological process: cellular process (GO:0009987);; biological process: single-organism process (GO:0044699);; biological process: response to stimulus (GO:0050896);; biological process: detoxification (GO:0098754);; molecular function: catalytic activity (GO:0003824);; molecular function: antioxidant activity (GO:0016209);; cellular component:…	Ascorbate and aldarate metabolism (ko00053);; Glutathione metabolism (ko00480)	--	--	--	--	--	--	--	--
c91773.graph_c0	134	5.64	3.11	3.26	21.27	32.31	21.17	0.72	0.73	1	10.15	20.41	15.51	4.26	4.41	3.46	1.30523e-08	2.07839	up	2.99691e-34	-2.79457	down	1.14985e-37	4.81647	up	4.91015e-14	2.2712	up	--	--	Biological Process: response to hormone (GO:0009725);; Cellular Component: integral component of membrane (GO:0016021);;	K07297|7.19815e-166|sot:102593390|K07297 adiponectin receptor | (RefSeq) heptahelical transmembrane protein 1-like	[RT]	--	Haemolysin-III related	Heptahelical transmembrane protein 1 OS=Arabidopsis thaliana OX=3702 GN=HHP1 PE=1 SV=1	S	Function unknown	PREDICTED: heptahelical transmembrane protein 1-like isoform X1 [Ipomoea nil]	biological process: response to stimulus (GO:0050896);; cellular component: membrane (GO:0016020);; cellular component: membrane part (GO:0044425)	--	2	p3	(AAG)5	15	1538	1552	CCTCGATCTCCCAAACAAAA	60.044
c91775.graph_c0	0	0	0	0.15	0.6	1.37	1.44	0.35	0.47	1.37	2.16	2.22	2.54	9.59	8.44	9.68	5.26432e-10	4.90847	up	2.81074e-14	2.8353	up	2.49694e-06	2.35835	up	4.87786e-31	3.79871	up	[I]	Lipid transport and metabolism	Biological Process: lipid metabolic process (GO:0006629);; Cellular Component: integral component of membrane (GO:0016021);; Molecular Function: hydrolase activity (GO:0016787);;	--	[I]	Lipid transport and metabolism	Lipase (class 3);; Protein of unknown function (DUF2974)	--	S	Function unknown	PREDICTED: uncharacterized protein LOC109177545 isoform X2 [Ipomoea nil]	biological process: metabolic process (GO:0008152);; biological process: single-organism process (GO:0044699);; cellular component: membrane (GO:0016020);; cellular component: membrane part (GO:0044425);; molecular function: catalytic activity (GO:0003824)	--	1	p1	(A)11	11	31	41	--	--
c91792.graph_c0	86	8.26	14.51	10.64	2.84	3.79	7.5	11.24	12.68	11.6	762.18	531.94	936.63	847.53	810.82	782.63	7.68334e-118	6.17117	up	3.14078e-79	7.116	up	7.032e-220	6.55101	up	0	6.08483	up	--	--	--	--	--	--	--	--	--	--	--	--	--	--	--	--	--	--	--	--	--
c91820.graph_c0	1603	46.42	59.88	55.71	22.47	31.83	47.93	20.94	19.44	18.71	325.92	148.27	450.73	263.77	259.5	255.95	4.93948e-15	2.69476	up	9.93671e-38	2.75442	up	1.43227e-42	4.56135	up	0	3.70589	up	[E]	Amino acid transport and metabolism	Cellular Component: cytoplasm (GO:0005737);; Biological Process: L-phenylalanine catabolic process (GO:0006559);; Biological Process: cinnamic acid biosynthetic process (GO:0009800);; Molecular Function: phenylalanine ammonia-lyase activity (GO:0045548);;	K10775|0|spen:107002228|K10775 phenylalanine ammonia-lyase [EC:4.3.1.24] | (RefSeq) phenylalanine ammonia-lyase	[Q]	Secondary metabolites biosynthesis, transport and catabolism	Aromatic amino acid lyase	Phenylalanine ammonia-lyase OS=Ipomoea batatas OX=4120 GN=PAL PE=2 SV=1	E	Amino acid transport and metabolism	RecName: Full=Phenylalanine ammonia-lyase	cellular component: cell (GO:0005623);; cellular component: cell part (GO:0044464);; biological process: metabolic process (GO:0008152);; biological process: cellular process (GO:0009987);; biological process: single-organism process (GO:0044699);; molecular function: catalytic activity (GO:0003824)	Phenylalanine metabolism (ko00360);; Phenylpropanoid biosynthesis (ko00940)	--	--	--	--	--	--	--	--
c91820.graph_c1	155	27.87	11.59	12.77	8.49	10.81	15.24	10.26	9.48	8.42	391.96	150.42	479.52	165.18	170.54	183.11	5.52873e-22	4.29461	up	1.03814e-81	3.74039	up	9.02557e-50	5.71103	up	1.12059e-189	4.17004	up	[E]	Amino acid transport and metabolism	Cellular Component: cytoplasm (GO:0005737);; Biological Process: L-phenylalanine catabolic process (GO:0006559);; Biological Process: cinnamic acid biosynthetic process (GO:0009800);; Molecular Function: phenylalanine ammonia-lyase activity (GO:0045548);;	K10775|4.71832e-111|spen:107002228|K10775 phenylalanine ammonia-lyase [EC:4.3.1.24] | (RefSeq) phenylalanine ammonia-lyase	[Q]	Secondary metabolites biosynthesis, transport and catabolism	Aromatic amino acid lyase	Phenylalanine ammonia-lyase OS=Nicotiana tabacum OX=4097 GN=TPA1 PE=2 SV=1	E	Amino acid transport and metabolism	phenylalanine ammonia-lyase, partial [Solanum melongena]	cellular component: cell (GO:0005623);; cellular component: cell part (GO:0044464);; biological process: metabolic process (GO:0008152);; biological process: cellular process (GO:0009987);; biological process: single-organism process (GO:0044699);; molecular function: catalytic activity (GO:0003824)	Phenylalanine metabolism (ko00360);; Phenylpropanoid biosynthesis (ko00940)	--	--	--	--	--	--	--	--
c91841.graph_c0	176	28.33	33.4	20.68	0.48	1.77	0	0	0	0	141.13	164.73	118.85	145.9	153.13	150.57	6.28936e-24	2.52441	up	5.42107e-16	6.63208	up	2.28636e-21	11.8274	up	3.84864e-31	10.4327	up	--	--	Molecular Function: lyase activity (GO:0016829);; Molecular Function: metal ion binding (GO:0046872);;	--	--	--	Terpene synthase family, metal binding domain	Germacrene-D synthase OS=Ocimum basilicum OX=39350 GN=GDS PE=1 SV=1	--	--	PREDICTED: (-)-germacrene D synthase-like [Ipomoea nil]	molecular function: catalytic activity (GO:0003824);; molecular function: binding (GO:0005488)	--	--	--	--	--	--	--	--	--
c91873.graph_c0	87	5.39	3.71	3.09	0.35	0.22	0	0	0	0	26.76	24.75	21.57	10.51	8.36	10.13	3.02057e-23	2.74585	up	4.84891e-25	5.20156	up	6.34292e-17	10.7992	up	2.0261e-16	8.16948	up	--	--	--	--	--	--	Peptidase of plants and bacteria	--	S	Function unknown	PREDICTED: uncharacterized protein LOC109150370 [Ipomoea nil]	--	--	--	--	--	--	--	--	--	--
c91917.graph_c1	6137	428.75	432.6	334.77	98.28	78.39	82.63	3.41	2.75	4.64	2120	2124.18	1994.22	565.75	574.21	556.37	1.36128e-54	2.51741	up	8.43125e-164	2.51675	up	0	9.14666	up	0	6.6577	up	[FH]	Nucleotide transport and metabolism ;; Coenzyme transport and metabolism	Molecular Function: transporter activity (GO:0005215);; Cellular Component: integral component of membrane (GO:0016021);; Biological Process: transmembrane transport (GO:0055085);;	K03457|0|sot:102586070|K03457 nucleobase:cation symporter-1, NCS1 family | (RefSeq) purine-uracil permease NCS1	[FH]	--	Permease for cytosine/purines, uracil, thiamine, allantoin	Purine-uracil permease NCS1 OS=Arabidopsis thaliana OX=3702 GN=NCS1 PE=1 SV=1	FH	--	PREDICTED: purine-uracil permease NCS1 [Ipomoea nil]	biological process: localization (GO:0051179);; molecular function: transporter activity (GO:0005215);; cellular component: membrane (GO:0016020);; cellular component: membrane part (GO:0044425)	--	--	--	--	--	--	--	--	--
c91959.graph_c0	71	4.36	3.95	2.19	0.23	0.33	0.07	0	0	0.07	52.81	25.53	64.31	68.12	60.48	60.31	2.87238e-24	3.82999	up	9.00167e-77	7.75814	up	1.3866e-26	10.7058	up	2.74406e-38	10.0342	up	[G]	Carbohydrate transport and metabolism	Cellular Component: integral component of plasma membrane (GO:0005887);; Biological Process: water transport (GO:0006833);; Biological Process: cellular water homeostasis (GO:0009992);; Molecular Function: water channel activity (GO:0015250);; Molecular Function: glycerol channel activity (GO:0015254);; Biological Process: glycerol transport (GO:0015793);; Biological Process: ion transmembrane tr…	K09874|4.23775e-135|sind:105177253|K09874 aquaporin NIP | (RefSeq) aquaporin NIP2-1-like	[G]	Carbohydrate transport and metabolism	Major intrinsic protein	Aquaporin NIP2-1 OS=Zea mays OX=4577 GN=NIP2-1 PE=2 SV=2	G	Carbohydrate transport and metabolism	PREDICTED: aquaporin NIP2-1-like [Ipomoea nil]	cellular component: cell (GO:0005623);; cellular component: membrane (GO:0016020);; cellular component: membrane part (GO:0044425);; cellular component: cell part (GO:0044464);; biological process: single-organism process (GO:0044699);; biological process: localization (GO:0051179);; biological process: cellular process (GO:0009987);; biological process: biological regulation (GO:0065007);; biolo…	--	--	--	--	--	--	--	--	--
c92001.graph_c0	0	0	0.1	0.06	0.57	0.89	1.11	0.14	0.4	0.38	1.38	1.15	2.55	6.42	7.03	6.44	5.76905e-08	4.31941	up	4.08549e-15	2.73448	up	5.63962e-07	3.03097	up	1.95683e-26	4.38046	up	--	--	Biological Process: plant-type secondary cell wall biogenesis (GO:0009834);; Biological Process: glucuronoxylan biosynthetic process (GO:0010417);; Cellular Component: membrane (GO:0016020);; Molecular Function: xylosyltransferase activity (GO:0042285);;	K20869|4.272e-144|sind:105161403|K20869 putative beta-1,4-xylosyltransferase IRX9 [EC:2.4.2.-] | (RefSeq) probable beta-1,4-xylosyltransferase IRX9	[O]	Posttranslational modification, protein turnover, chaperones	Glycosyltransferase family 43	Probable beta-1,4-xylosyltransferase IRX9 OS=Arabidopsis thaliana OX=3702 GN=IRX9 PE=2 SV=1	S	Function unknown	PREDICTED: probable beta-1,4-xylosyltransferase IRX9 [Ipomoea nil]	biological process: cellular process (GO:0009987);; biological process: cellular component organization or biogenesis (GO:0071840);; biological process: metabolic process (GO:0008152);; biological process: single-organism process (GO:0044699);; cellular component: membrane (GO:0016020);; molecular function: catalytic activity (GO:0003824)	--	1	p1	(T)12	12	1251	1262	--	--
c92013.graph_c0	0	0	0	0	0	0	0	0	0	0	22.46	3.18	32.36	5.4	4.4	3.45	7.01124e-12	6.74967	up	6.49193e-11	6.7685	up	2.96228e-11	9.71097	up	1.96512e-11	7.07206	up	--	--	Biological Process: metal ion transport (GO:0030001);; Molecular Function: metal ion binding (GO:0046872);;	--	[P]	Inorganic ion transport and metabolism	Heavy-metal-associated domain	Protein SODIUM POTASSIUM ROOT DEFECTIVE 1 OS=Arabidopsis thaliana OX=3702 GN=NAKR1 PE=1 SV=1	S	Function unknown	PREDICTED: heavy metal-associated isoprenylated plant protein 7-like isoform X1 [Ipomoea nil]	biological process: localization (GO:0051179);; molecular function: binding (GO:0005488)	--	1	p3	(TCA)5	15	307	321	CCGTAACATGACCACCACTG	59.873
c92071.graph_c0	34	2.36	1.82	2.37	1.46	0.51	0.16	0.07	0.28	0	13.26	9.17	17.07	21.87	18.47	18.45	2.37077e-15	2.69805	up	4.41206e-32	4.5428	up	7.59764e-27	7.13125	up	4.35811e-34	6.95908	up	--	--	Molecular Function: peroxidase activity (GO:0004601);; Cellular Component: extracellular region (GO:0005576);; Biological Process: response to oxidative stress (GO:0006979);; Molecular Function: heme binding (GO:0020037);; Biological Process: hydrogen peroxide catabolic process (GO:0042744);; Molecular Function: metal ion binding (GO:0046872);; Biological Process: oxidation-reduction process (GO:…	K00430|2.44279e-112|sot:102577694|K00430 peroxidase [EC:1.11.1.7] | (RefSeq) POPA, POX, peroxidase; Suberization-associated anionic peroxidase	--	--	Peroxidase	Neutral peroxidase OS=Ipomoea batatas OX=4120 PE=1 SV=1	--	--	RecName: Full=Neutral peroxidase; AltName: Full=SwPN1; Flags: Precursor	biological process: metabolic process (GO:0008152);; biological process: cellular process (GO:0009987);; biological process: single-organism process (GO:0044699);; biological process: response to stimulus (GO:0050896);; biological process: detoxification (GO:0098754);; molecular function: catalytic activity (GO:0003824);; molecular function: antioxidant activity (GO:0016209);; cellular component:…	Phenylpropanoid biosynthesis (ko00940)	--	--	--	--	--	--	--	--
c92083.graph_c2	500	72.62	158.43	214.39	380.27	192.5	142.76	0	0.92	1.5	15.63	27.44	22.2	19.07	15.07	14.61	1.85328e-10	-2.45844	down	9.48554e-21	-3.94362	down	2.79375e-18	5.36776	up	1.22319e-05	3.85473	up	--	--	Biological Process: transcription, DNA-templated (GO:0006351);; Biological Process: response to water deprivation (GO:0009414);; Biological Process: response to ethylene (GO:0009723);; Biological Process: response to auxin (GO:0009733);;	--	--	--	AP2 domain	Ethylene-responsive transcription factor ERF109 OS=Arabidopsis thaliana OX=3702 GN=ERF109 PE=1 SV=1	K	Transcription	PREDICTED: ethylene-responsive transcription factor ERF109-like [Ipomoea nil]	biological process: metabolic process (GO:0008152);; biological process: cellular process (GO:0009987);; biological process: response to stimulus (GO:0050896)	--	--	--	--	--	--	--	--	--
c92090.graph_c0	7	0.42	0.47	0.06	0	0	0	0	0	0	5.13	1.51	8.95	2.86	3.38	2.83	5.45521e-08	3.74793	up	1.11734e-09	6.43953	up	1.89737e-09	8.67548	up	3.39302e-10	6.74527	up	--	--	--	--	--	--	Ferritin-like domain	Desiccation-related protein PCC13-62 OS=Craterostigma plantagineum OX=4153 PE=2 SV=1	S	Function unknown	PREDICTED: desiccation-related protein PCC13-62-like [Nicotiana tomentosiformis]	--	--	--	--	--	--	--	--	--	--
c92091.graph_c0	209	15.78	7.49	4.21	2.05	0.37	1.21	0.35	0.33	0.12	54.86	52.56	48.17	6.48	9.83	7.04	8.91373e-11	2.51414	up	8.14905e-07	2.30092	up	3.61284e-60	8.49175	up	7.32878e-21	4.99207	up	[T]	Signal transduction mechanisms	--	K06889|2.36287e-101|pper:PRUPE_ppa009258mg|K06889 uncharacterized protein | (RefSeq) hypothetical protein	[I]	Lipid transport and metabolism	Serine aminopeptidase, S33;; alpha/beta hydrolase fold;; Alpha/beta hydrolase family;; BAAT / Acyl-CoA thioester hydrolase C terminal	--	S	Function unknown	PREDICTED: uncharacterized protein LOC109148188 [Ipomoea nil]	--	--	--	--	--	--	--	--	--	--
c92096.graph_c0	0	0	0	0	0.19	0.27	1.7	0.84	1.42	0.62	4.28	1.27	4.75	12.58	15.29	17.48	1.66972e-12	6.43163	up	1.03602e-05	3.7445	up	2.4943e-05	2.36298	up	3.9198e-56	3.92641	up	[E]	Amino acid transport and metabolism	Molecular Function: spermidine synthase activity (GO:0004766);; Cellular Component: cytoplasm (GO:0005737);; Biological Process: polyamine biosynthetic process (GO:0006596);; Molecular Function: thermospermine synthase activity (GO:0010487);;	K18787|0|spen:107029432|K18787 thermospermine synthase [EC:2.5.1.79] | (RefSeq) thermospermine synthase ACAULIS5-like	[E]	Amino acid transport and metabolism	Spermine/spermidine synthase domain;; Spermidine synthase tetramerisation domain	Thermospermine synthase ACAULIS5 OS=Arabidopsis thaliana OX=3702 GN=ACL5 PE=1 SV=1	E	Amino acid transport and metabolism	PREDICTED: thermospermine synthase ACAULIS5-like [Ipomoea nil]	molecular function: catalytic activity (GO:0003824);; cellular component: cell (GO:0005623);; cellular component: cell part (GO:0044464);; biological process: metabolic process (GO:0008152);; biological process: cellular process (GO:0009987)	--	--	--	--	--	--	--	--	--
c92222.graph_c1	1	0.32	5.66	2.36	0	1.14	0.75	0	0.99	0	13.52	25.38	20.72	22.09	20.79	16.37	1.70803e-05	2.77714	up	6.8424e-12	4.47218	up	8.9394e-14	6.27096	up	9.33293e-14	5.4582	up	--	--	Molecular Function: hydrolase activity, acting on ester bonds (GO:0016788);;	K21026|1.87766e-14|pop:POPTR_0004s05350g|K21026 acetylajmaline esterase [EC:3.1.1.80] | (RefSeq) POPTRDRAFT_1075329; hypothetical protein	--	--	--	GDSL esterase/lipase At1g31550 OS=Arabidopsis thaliana OX=3702 GN=At1g31550 PE=2 SV=1	S	Function unknown	PREDICTED: GDSL esterase/lipase At1g28600-like [Ipomoea nil]	molecular function: catalytic activity (GO:0003824)	--	--	--	--	--	--	--	--	--
c92253.graph_c0	0	0	0	0	0	0.08	0	0	0	0	54.33	7.78	77.44	2.44	2.3	1.76	1.50767e-15	7.66941	up	4.61927e-09	5.03015	up	4.35188e-15	11.0355	up	2.2726e-09	6.51314	up	[GI]	Carbohydrate transport and metabolism ;; Lipid transport and metabolism	Cellular Component: cell wall (GO:0005618);; Molecular Function: lyase activity (GO:0016829);; Molecular Function: pectinesterase activity (GO:0030599);; Biological Process: cell wall modification (GO:0042545);; Molecular Function: aspartyl esterase activity (GO:0045330);; Biological Process: pectin catabolic process (GO:0045490);;	K01051|0|spen:107011677|K01051 pectinesterase [EC:3.1.1.11] | (RefSeq) probable pectinesterase 53	--	--	Pectinesterase	Probable pectinesterase 53 OS=Arabidopsis thaliana OX=3702 GN=PME53 PE=2 SV=1	G	Carbohydrate transport and metabolism	PREDICTED: probable pectinesterase 53 [Ipomoea nil]	cellular component: cell (GO:0005623);; cellular component: cell part (GO:0044464);; molecular function: catalytic activity (GO:0003824);; biological process: cellular process (GO:0009987);; biological process: cellular component organization or biogenesis (GO:0071840);; biological process: metabolic process (GO:0008152)	Pentose and glucuronate interconversions (ko00040);; Starch and sucrose metabolism (ko00500)	--	--	--	--	--	--	--	--
c92365.graph_c0	11	0.5	0.74	1.04	0	0.16	0.1	0	0	0.05	12.78	5.1	13.29	10.28	8.24	7.98	4.93442e-18	3.81161	up	3.65215e-27	6.11952	up	6.74651e-18	9.0671	up	8.53172e-21	7.84228	up	--	--	Cellular Component: membrane (GO:0016020);;	--	--	--	Plant invertase/pectin methylesterase inhibitor;; Microsomal signal peptidase 12 kDa subunit (SPC12)	Signal peptidase complex-like protein DTM1 OS=Oryza sativa subsp. japonica OX=39947 GN=DTM1 PE=2 SV=1	S	Function unknown	PREDICTED: uncharacterized protein LOC109169894 [Ipomoea nil]	cellular component: membrane (GO:0016020)	--	--	--	--	--	--	--	--	--
c92411.graph_c0	246	13.26	5.72	12.94	6.09	4.92	6.7	43.32	42.05	37.02	148.68	139.47	221.62	1501.93	1481.64	1496.09	6.83548e-35	4.08647	up	0	7.8003	up	1.34636e-49	2.64534	up	0	5.16625	up	--	--	--	--	--	--	Protein of unknown function (DUF642)	--	S	Function unknown	PREDICTED: uncharacterized protein LOC109171031 [Ipomoea nil]	--	--	--	--	--	--	--	--	--	--
c92478.graph_c0	112	4.74	4.53	6.26	2.6	3.34	4.62	3.74	5.28	5.45	96.08	95.87	108.76	78.06	75.69	74.72	5.15241e-139	4.44804	up	4.80359e-137	4.24728	up	3.30885e-174	4.98103	up	0	3.97708	up	[K]	Transcription	--	--	--	--	Leucine rich repeat;; Leucine Rich repeats (2 copies);; Leucine Rich Repeat	Uncharacterized protein At4g06744 OS=Arabidopsis thaliana OX=3702 GN=At4g06744 PE=2 SV=1	S	Function unknown	PREDICTED: uncharacterized protein At4g06744-like [Ipomoea nil]	--	--	1	p3	(CGG)6	18	1404	1421	GTAAATCCCACCGACCCTTT	60.053
c92528.graph_c0	65	3.38	4.63	6.71	22.63	17.38	14.5	39.89	36.13	41.68	0.11	0.77	0.36	0.18	0.85	0.91	1.37346e-08	-3.06156	down	6.24165e-42	-4.83506	down	3.44475e-55	-5.82802	down	1.06834e-47	-5.70575	down	[E]	Amino acid transport and metabolism	Molecular Function: transferase activity (GO:0016740);;	--	[H]	Coenzyme transport and metabolism	--	--	E	Amino acid transport and metabolism	PREDICTED: uncharacterized protein LOC109153854 [Ipomoea nil]	molecular function: catalytic activity (GO:0003824)	--	--	--	--	--	--	--	--	--
c92552.graph_c0	28930	2136.78	1600.5	2020.53	15.94	7.65	21.41	0.46	0.56	12.84	193.57	171.51	186.93	214.02	230.46	225.21	2.31008e-73	-3.16461	down	1.66336e-20	3.64368	up	4.41724e-05	5.25397	up	0.000134871	4.36818	up	[O]	Posttranslational modification, protein turnover, chaperones	--	K13993|2.96347e-87|sind:105156671|K13993 HSP20 family protein | (RefSeq) small heat shock protein, chloroplastic-like	[O]	Posttranslational modification, protein turnover, chaperones	Hsp20/alpha crystallin family	Small heat shock protein, chloroplastic (Fragment) OS=Glycine max OX=3847 GN=HSP22 PE=2 SV=1	O	Posttranslational modification, protein turnover, chaperones	PREDICTED: small heat shock protein, chloroplastic-like [Ipomoea nil]	--	Protein processing in endoplasmic reticulum (ko04141)	1	p1	(A)10	10	3	12	--	--
c92576.graph_c0	11	1.78	0.97	0	0.3	0.14	0	0	0	0	16.49	9.09	12.13	3.8	5.5	3.49	3.70559e-09	3.62058	up	4.05762e-06	3.97622	up	8.09465e-10	8.70535	up	2.10546e-07	5.88871	up	--	--	Molecular Function: transferase activity (GO:0016740);;	--	[GC]	--	--	UDP-glycosyltransferase 85A1 OS=Arabidopsis thaliana OX=3702 GN=UGT85A1 PE=2 SV=1	S	Function unknown	PREDICTED: 7-deoxyloganetin glucosyltransferase-like [Ipomoea nil]	molecular function: catalytic activity (GO:0003824)	--	--	--	--	--	--	--	--	--
c92627.graph_c0	1915	117.59	36.36	28.53	2.26	2.18	0.94	0.2	0.06	0	548.57	201.66	696.96	189.55	191.32	172.58	0.000311784	2.77403	up	1.3157e-252	6.42405	up	3.71782e-70	12.4111	up	6.32244e-85	10.332	up	[Q]	Secondary metabolites biosynthesis, transport and catabolism	Molecular Function: iron ion binding (GO:0005506);; Cellular Component: cytoplasm (GO:0005737);; Molecular Function: L-ascorbic acid binding (GO:0031418);; Molecular Function: flavonol synthase activity (GO:0045431);; Molecular Function: naringenin 3-dioxygenase activity (GO:0045486);; Biological Process: flavonol biosynthetic process (GO:0051555);; Biological Process: oxidation-reduction process…	K05278|7.51231e-80|sly:101249699|K05278 flavonol synthase [EC:1.14.11.23] | (RefSeq) flavonol synthase/flavanone 3-hydroxylase	[QR]	--	non-haem dioxygenase in morphine synthesis N-terminal;; 2OG-Fe(II) oxygenase superfamily	Flavonol synthase/flavanone 3-hydroxylase OS=Petunia hybrida OX=4102 GN=FL PE=2 SV=1	S	Function unknown	PREDICTED: flavonol synthase/flavanone 3-hydroxylase-like [Ipomoea nil]	molecular function: binding (GO:0005488);; cellular component: cell (GO:0005623);; cellular component: cell part (GO:0044464);; biological process: metabolic process (GO:0008152);; biological process: single-organism process (GO:0044699);; molecular function: catalytic activity (GO:0003824)	Flavonoid biosynthesis (ko00941)	--	--	--	--	--	--	--	--
c92674.graph_c0	233	12.09	8.77	7.2	7.41	4.92	15.61	5.21	4.95	5.13	192	68.72	266.79	95.4	99.87	98.5	3.42387e-24	4.25616	up	1.96563e-12	3.18273	up	6.51148e-44	5.63715	up	0	4.25111	up	[E]	Amino acid transport and metabolism	Cellular Component: cytoplasm (GO:0005737);; Biological Process: L-phenylalanine catabolic process (GO:0006559);; Biological Process: cinnamic acid biosynthetic process (GO:0009800);; Molecular Function: phenylalanine ammonia-lyase activity (GO:0045548);;	K10775|0|sind:105161378|K10775 phenylalanine ammonia-lyase [EC:4.3.1.24] | (RefSeq) phenylalanine ammonia-lyase	[Q]	Secondary metabolites biosynthesis, transport and catabolism	Aromatic amino acid lyase	Phenylalanine ammonia-lyase OS=Nicotiana tabacum OX=4097 GN=TPA1 PE=2 SV=1	E	Amino acid transport and metabolism	PREDICTED: phenylalanine ammonia-lyase [Ipomoea nil]	cellular component: cell (GO:0005623);; cellular component: cell part (GO:0044464);; biological process: metabolic process (GO:0008152);; biological process: cellular process (GO:0009987);; biological process: single-organism process (GO:0044699);; molecular function: catalytic activity (GO:0003824)	Phenylalanine metabolism (ko00360);; Phenylpropanoid biosynthesis (ko00940)	--	--	--	--	--	--	--	--
c92789.graph_c1	10	0.92	1.37	2.06	1.42	0.8	1.06	2.48	2.19	2.62	5.53	6.26	7.66	24.93	31.19	30.25	1.24446e-06	2.03239	up	4.47301e-41	4.12978	up	1.5657e-11	2.05384	up	1.8522e-52	3.44745	up	--	--	--	--	--	--	--	--	--	--	--	--	--	--	--	--	--	--	--	--	--
c92857.graph_c0	7	0.5	0.19	0	0.2	0.06	0.16	0	0	0	11.33	5.9	10.3	2.01	2.08	2.09	1.40704e-19	5.11092	up	2.76193e-06	3.40173	up	1.10212e-11	9.34664	up	6.8106e-08	6.05223	up	[IQR]	Lipid transport and metabolism ;; Secondary metabolites biosynthesis, transport and catabolism ;; General function prediction only	--	--	[I]	Lipid transport and metabolism	short chain dehydrogenase;; Enoyl-(Acyl carrier protein) reductase	3-dehydrosphinganine reductase TSC10B OS=Arabidopsis thaliana OX=3702 GN=TSC10B PE=1 SV=1	S	Function unknown	PREDICTED: uncharacterized protein LOC109177875 [Ipomoea nil]	--	--	--	--	--	--	--	--	--	--
c92920.graph_c0	19	1.13	1.16	1.72	30.16	19.25	19.48	100.56	106.66	96.42	0.2	0.07	0	1.84	1.64	0.75	0.000100048	-3.18362	down	1.00702e-44	-4.27803	down	2.50289e-47	-9.44663	down	1.14657e-224	-6.29122	down	--	--	Biological Process: negative regulation of defense response (GO:0031348);; Biological Process: defense response to bacterium (GO:0042742);;	--	--	--	Domain of unknown function (DUF296)	AT-hook motif nuclear-localized protein 20 OS=Arabidopsis thaliana OX=3702 GN=AHL20 PE=2 SV=1	S	Function unknown	PREDICTED: AT-hook motif nuclear-localized protein 20-like [Ipomoea nil]	biological process: biological regulation (GO:0065007);; biological process: response to stimulus (GO:0050896);; biological process: multi-organism process (GO:0051704)	--	1	p3	(CCG)5	15	801	815	ACCTTCGCTAACGCCACTTA	59.904
c92929.graph_c0	16	0.96	0.83	1.11	0	0	0.07	0.15	0	0	19.58	24.81	18.73	9.76	10.72	11.41	9.50218e-50	4.55241	up	3.68604e-19	7.46316	up	2.13337e-30	8.74497	up	1.63599e-24	6.93593	up	--	--	Molecular Function: pectinesterase activity (GO:0030599);; Molecular Function: pectinesterase inhibitor activity (GO:0046910);; Cellular Component: cell periphery (GO:0071944);;	--	--	--	Plant invertase/pectin methylesterase inhibitor	Putative invertase inhibitor OS=Platanus acerifolia OX=140101 PE=1 SV=1	S	Function unknown	PREDICTED: putative invertase inhibitor [Ipomoea nil]	molecular function: catalytic activity (GO:0003824);; biological process: biological regulation (GO:0065007);; molecular function: molecular function regulator (GO:0098772);; cellular component: cell (GO:0005623);; cellular component: cell part (GO:0044464)	--	--	--	--	--	--	--	--	--
c92944.graph_c0	0	0	0	0	2.93	0	0.18	0	0	0	20.5	2.17	26.8	202.18	194.96	200.29	1.26261e-10	6.47041	up	8.28833e-05	4.86239	up	9.20663e-11	9.60377	up	1.20296e-46	12.1192	up	--	--	Cellular Component: integral component of membrane (GO:0016021);;	--	--	--	--	Protodermal factor 1 OS=Arabidopsis thaliana OX=3702 GN=PDF1 PE=2 SV=1	S	Function unknown	PREDICTED: protodermal factor 1-like [Ipomoea nil]	cellular component: membrane (GO:0016020);; cellular component: membrane part (GO:0044425)	--	1	p3	(CCG)5	15	1108	1122	GTGAATATGGGGTTGATGGG	59.871
c92947.graph_c0	0	0	0.05	0.06	0.03	0	0	0	0	0	1.2	0.59	1.83	1.37	0.94	0.75	3.7714e-09	4.46733	up	4.86052e-08	5.26483	up	1.09058e-07	7.88032	up	1.25442e-08	6.29366	up	[O]	Posttranslational modification, protein turnover, chaperones	Molecular Function: serine-type endopeptidase activity (GO:0004252);; Cellular Component: cell wall (GO:0005618);;	--	--	--	Subtilase family;; Peptidase inhibitor I9	Subtilisin-like protease SBT1.9 OS=Arabidopsis thaliana OX=3702 GN=SBT1.9 PE=2 SV=1	O	Posttranslational modification, protein turnover, chaperones	PREDICTED: subtilisin-like protease SBT1.7 [Ipomoea nil]	biological process: metabolic process (GO:0008152);; molecular function: catalytic activity (GO:0003824);; cellular component: cell (GO:0005623);; cellular component: cell part (GO:0044464)	--	--	--	--	--	--	--	--	--
c92979.graph_c0	60	4.76	3.79	3.78	13.72	14.96	15.63	14.47	18.28	14.4	0.06	0.73	0.52	2.38	1.9	1.3	1.26167e-06	-2.74877	down	1.24319e-30	-3.30409	down	2.33221e-25	-4.45016	down	4.59276e-38	-3.28954	down	--	--	Cellular Component: membrane (GO:0016020);; Molecular Function: metal ion binding (GO:0046872);;	--	[A]	RNA processing and modification	RING-variant domain	Probable E3 ubiquitin ligase SUD1 OS=Arabidopsis thaliana OX=3702 GN=SUD1 PE=1 SV=1	O	Posttranslational modification, protein turnover, chaperones	PREDICTED: uncharacterized protein LOC104104351 isoform X2 [Nicotiana tomentosiformis]	cellular component: membrane (GO:0016020);; molecular function: binding (GO:0005488)	--	1	p1	(T)11	11	573	583	GCAGCGAAAGAAAATCAAGG	59.96
c92984.graph_c0	4	0.45	0	0.94	0.21	0	0.26	1.19	1.14	1.51	20.65	2.82	26.51	8.05	9.05	6.82	0.00041699	3.70495	up	1.99229e-13	5.11314	up	1.69473e-09	4.14007	up	2.16049e-12	2.5735	up	--	--	--	--	--	--	--	Transcription factor bHLH71 OS=Arabidopsis thaliana OX=3702 GN=BHLH71 PE=1 SV=1	K	Transcription	PREDICTED: transcription factor bHLH71-like [Ipomoea nil]	--	--	--	--	--	--	--	--	--	--
c93097.graph_c0	6	0.28	0.92	0.49	0	0.04	0.06	0	0	0	9.66	6.17	13.01	11.91	11.36	10.8	6.37747e-21	4.09937	up	2.43287e-24	7.44875	up	1.64126e-13	9.90884	up	2.09336e-19	8.7161	up	[IR]	Lipid transport and metabolism ;; General function prediction only	--	--	--	--	GDSL-like Lipase/Acylhydrolase	GDSL esterase/lipase At1g29670 OS=Arabidopsis thaliana OX=3702 GN=At1g29670 PE=2 SV=1	S	Function unknown	PREDICTED: GDSL esterase/lipase At1g29670-like [Ipomoea nil]	--	--	1	p1	(A)10	10	1363	1372	ATTTCTTCATCGCAAATCCG	60.038
c93177.graph_c0	150	8.18	1.53	2.29	1.78	1.56	4.89	0.25	0	0.62	22.66	24.9	20.64	32.04	28.66	31.82	1.03951e-06	2.52858	up	1.58187e-22	3.24164	up	4.16623e-56	6.94431	up	1.58593e-74	6.73717	up	--	--	--	--	--	--	Helix-loop-helix DNA-binding domain	Transcription factor bHLH63 OS=Arabidopsis thaliana OX=3702 GN=BHLH63 PE=1 SV=1	--	--	PREDICTED: transcription factor BEE 2-like isoform X3 [Ipomoea nil]	--	--	1	p1	(T)15	15	1483	1497	ACCCCTTTTAATGGCAGCTT	59.966
c93221.graph_c0	2261	78.49	107.41	98.37	82.82	114.12	74.84	116.78	114.19	106.57	14.47	19.43	12.61	25.12	26.79	23.71	1.49203e-23	-2.38358	down	1.62605e-32	-2.03581	down	2.45323e-20	-2.22966	down	4.03516e-302	-2.19168	down	[T]	Signal transduction mechanisms	Molecular Function: acid phosphatase activity (GO:0003993);; Cellular Component: extracellular region (GO:0005576);; Cellular Component: cytosol (GO:0005829);; Cellular Component: plant-type cell wall (GO:0009505);; Biological Process: dephosphorylation (GO:0016311);; Molecular Function: metal ion binding (GO:0046872);;	--	[G]	Carbohydrate transport and metabolism	Calcineurin-like phosphoesterase;; Iron/zinc purple acid phosphatase-like protein C;; Purple acid Phosphatase, N-terminal domain	Purple acid phosphatase 1 OS=Ipomoea batatas OX=4120 GN=PAP1 PE=1 SV=1	S	Function unknown	RecName: Full=Purple acid phosphatase 1; AltName: Full=Manganese(II) purple acid phosphatase 1; Flags: Precursor	biological process: metabolic process (GO:0008152);; biological process: cellular process (GO:0009987);; molecular function: catalytic activity (GO:0003824);; cellular component: extracellular region (GO:0005576);; cellular component: cell (GO:0005623);; cellular component: cell part (GO:0044464);; molecular function: binding (GO:0005488)	--	--	--	--	--	--	--	--	--
c93245.graph_c0	618	51.02	24.08	12.11	23.43	23.92	23.42	0.35	0.18	0	2.5	5.03	3.66	5.03	8.73	4.55	1.18209e-08	-2.59613	down	8.70479e-28	-2.27483	down	3.61388e-14	5.18389	up	6.24097e-18	5.14918	up	--	--	Biological Process: transcription, DNA-templated (GO:0006351);;	--	--	--	Myb-like DNA-binding domain	Transcription factor HHO3 OS=Arabidopsis thaliana OX=3702 GN=HHO3 PE=2 SV=1	K	Transcription	PREDICTED: myb family transcription factor EFM-like [Ipomoea nil]	biological process: metabolic process (GO:0008152);; biological process: cellular process (GO:0009987)	--	2	p3	(TGA)5	15	550	564	TGGGCAATCTGAGTGTTCTG	59.831
c93305.graph_c1	3	0.33	0.09	0	0	0	0	6.34	6.88	5.14	38.54	13.51	59.62	87.39	102.25	99.6	1.58557e-25	7.09105	up	1.06422e-28	9.84622	up	3.59476e-11	3.03176	up	1.85872e-136	3.68152	up	--	--	--	--	--	--	Gibberellin regulated protein	Protein GAST1 OS=Solanum lycopersicum OX=4081 GN=GAST1 PE=2 SV=1	S	Function unknown	PREDICTED: protein GAST1-like [Ipomoea nil]	--	--	--	--	--	--	--	--	--	--
c93361.graph_c0	117	5.85	1.57	6.19	0.94	0.75	0.7	0.53	0.25	0.34	16.53	11.91	29.81	237.12	231.45	220.69	1.72367e-05	2.16198	up	5.13197e-283	7.92546	up	6.54912e-42	6.16027	up	2.02618e-222	9.08486	up	[K]	Transcription	Cellular Component: cell wall (GO:0005618);; Cellular Component: plasmodesma (GO:0009506);; Cellular Component: chloroplast (GO:0009507);; Cellular Component: membrane (GO:0016020);; Cellular Component: apoplast (GO:0048046);;	--	[R]	General function prediction only	Leucine rich repeat;; Leucine Rich Repeat;; Leucine Rich repeats (2 copies);; Leucine rich repeat N-terminal domain;; Leucine Rich repeat	DNA damage-repair/toleration protein DRT100 OS=Arabidopsis thaliana OX=3702 GN=DRT100 PE=2 SV=2	S	Function unknown	PREDICTED: DNA-damage-repair/toleration protein DRT100 [Ipomoea nil]	cellular component: cell (GO:0005623);; cellular component: cell part (GO:0044464);; cellular component: cell junction (GO:0030054);; cellular component: symplast (GO:0055044);; cellular component: organelle (GO:0043226);; cellular component: membrane (GO:0016020);; cellular component: extracellular region (GO:0005576)	--	--	--	--	--	--	--	--	--
c93363.graph_c0	6938	588.06	548.93	460.12	99.82	86.49	83.55	2	1.86	4.56	3052.97	2715.94	2586.96	709.14	681.51	669.74	1.13381e-49	2.57288	up	1.40858e-215	2.75291	up	1.60171e-208	10.4477	up	3.32015e-82	7.69499	up	[I]	Lipid transport and metabolism	Molecular Function: phospholipase D activity (GO:0004630);; Molecular Function: calcium ion binding (GO:0005509);; Cellular Component: membrane (GO:0016020);; Biological Process: lipid catabolic process (GO:0016042);; Biological Process: phosphatidylcholine metabolic process (GO:0046470);; Molecular Function: N-acylphosphatidylethanolamine-specific phospholipase D activity (GO:0070290);;	K01115|0|sot:102583483|K01115 phospholipase D1/2 [EC:3.1.4.4] | (RefSeq) phospholipase D delta-like	[I]	Lipid transport and metabolism	Phospholipase D Active site motif	Phospholipase D delta OS=Arabidopsis thaliana OX=3702 GN=PLDDELTA PE=1 SV=2	I	Lipid transport and metabolism	PREDICTED: phospholipase D delta-like [Ipomoea nil]	molecular function: catalytic activity (GO:0003824);; molecular function: binding (GO:0005488);; cellular component: membrane (GO:0016020);; biological process: metabolic process (GO:0008152);; biological process: single-organism process (GO:0044699);; biological process: cellular process (GO:0009987)	Glycerophospholipid metabolism (ko00564);; Ether lipid metabolism (ko00565);; Endocytosis (ko04144)	--	--	--	--	--	--	--	--
c93364.graph_c0	2254	109.71	61.45	30.16	5.36	2.59	1.64	0.2	0	0.99	797.05	251.25	1074.14	233.34	221.74	216.83	1.62802e-06	3.22569	up	6.31558e-39	5.78097	up	2.44097e-15	9.98906	up	2.9956e-12	7.35046	up	[Q]	Secondary metabolites biosynthesis, transport and catabolism	Biological Process: flavonoid biosynthetic process (GO:0009813);; Molecular Function: naringenin-chalcone synthase activity (GO:0016210);;	K00660|0|sly:778295|K00660 chalcone synthase [EC:2.3.1.74] | (RefSeq) CHS2; chalcone synthase	--	--	Chalcone and stilbene synthases, N-terminal domain;; Chalcone and stilbene synthases, C-terminal domain;; 3-Oxoacyl-[acyl-carrier-protein (ACP)] synthase III C terminal;; 3-Oxoacyl-[acyl-carrier-protein (ACP)] synthase III;; FAE1/Type III polyketide synthase-like protein	Chalcone synthase E OS=Ipomoea purpurea OX=4121 GN=CHSE PE=2 SV=1	Q	Secondary metabolites biosynthesis, transport and catabolism	RecName: Full=Chalcone synthase E; AltName: Full=Naringenin-chalcone synthase E; Short=CHS-E	biological process: metabolic process (GO:0008152);; molecular function: catalytic activity (GO:0003824)	Flavonoid biosynthesis (ko00941);; Circadian rhythm - plant (ko04712)	--	--	--	--	--	--	--	--
c93417.graph_c0	6	0.2	0.29	0.07	0.19	0.63	0.43	0.08	0.07	0.04	2.56	1.3	3.66	6.72	5.3	5.55	2.73262e-10	3.62024	up	1.90015e-21	3.54994	up	6.72082e-16	5.6639	up	6.71662e-29	6.1719	up	--	--	--	--	--	--	Vacuolar protein sorting-associated protein 62	--	S	Function unknown	PREDICTED: uncharacterized protein LOC109177326 [Ipomoea nil]	--	--	1	p1	(T)13	13	104	116	AGATACCCTCACCTCATAATTTTCT	57.819
c93420.graph_c0	2187	109.44	91.23	134.88	82.96	49.78	38.61	0.25	0	0.51	15.18	27.89	22.81	11.01	11.64	9.7	1.05708e-14	-2.11647	down	1.27319e-26	-2.55919	down	5.95987e-39	6.96523	up	1.18401e-12	5.02651	up	[D]	Cell cycle control, cell division, chromosome partitioning	--	--	--	--	U-box domain	E3 ubiquitin-protein ligase PUB24 OS=Arabidopsis thaliana OX=3702 GN=PUB24 PE=1 SV=1	O	Posttranslational modification, protein turnover, chaperones	PREDICTED: E3 ubiquitin-protein ligase PUB24-like [Ipomoea nil]	--	--	2	p2	(TA)7	14	1418	1431	--	--
c93425.graph_c0	5	0.56	1.35	0.23	1.34	1.36	2.65	1.83	3.65	1.86	18.72	21.66	13.49	15.63	13.54	11.12	5.03328e-22	4.59861	up	5.14249e-14	2.73785	up	3.25279e-19	3.5013	up	4.39331e-17	2.44525	up	--	--	Cellular Component: anchored component of plasma membrane (GO:0046658);;	--	--	--	Plastocyanin-like domain	Uclacyanin 1 OS=Arabidopsis thaliana OX=3702 GN=UCC1 PE=1 SV=1	S	Function unknown	PREDICTED: mavicyanin-like [Ipomoea nil]	cellular component: cell (GO:0005623);; cellular component: membrane (GO:0016020);; cellular component: membrane part (GO:0044425);; cellular component: cell part (GO:0044464)	--	--	--	--	--	--	--	--	--
c93437.graph_c0	32	2.03	2.33	1.06	0.24	0.06	0.44	0	0.06	0	16.92	5.73	26.61	47.7	41.05	39.49	5.25298e-10	3.20745	up	5.05279e-64	7.20635	up	2.70193e-17	9.16653	up	1.26129e-33	9.5275	up	[IR]	Lipid transport and metabolism ;; General function prediction only	Molecular Function: hydrolase activity, acting on ester bonds (GO:0016788);;	--	--	--	--	GDSL esterase/lipase At3g48460 OS=Arabidopsis thaliana OX=3702 GN=At3g48460 PE=2 SV=1	S	Function unknown	PREDICTED: GDSL esterase/lipase At3g48460-like [Ipomoea nil]	molecular function: catalytic activity (GO:0003824)	--	--	--	--	--	--	--	--	--
c93457.graph_c0	979	58.84	27.11	15.44	4.5	6.54	6.81	3.6	4.01	4.78	467.89	123.39	536.68	146.64	140.4	145.12	5.88588e-06	3.32588	up	3.53351e-230	5.04246	up	1.00483e-66	8.14038	up	0	6.28816	up	[Q]	Secondary metabolites biosynthesis, transport and catabolism	Molecular Function: naringenin 3-dioxygenase activity (GO:0045486);; Molecular Function: metal ion binding (GO:0046872);; Biological Process: oxidation-reduction process (GO:0055114);;	K00475|7.45653e-163|sot:102577463|K00475 naringenin 3-dioxygenase [EC:1.14.11.9] | (RefSeq) flavanone 3 beta-hydroxylase	[QR]	--	non-haem dioxygenase in morphine synthesis N-terminal;; 2OG-Fe(II) oxygenase superfamily	Naringenin,2-oxoglutarate 3-dioxygenase (Fragment) OS=Petunia hybrida OX=4102 GN=AN3 PE=1 SV=1	S	Function unknown	flavanone 3-hydroxyrase [Ipomoea batatas]	biological process: metabolic process (GO:0008152);; biological process: single-organism process (GO:0044699);; molecular function: catalytic activity (GO:0003824);; molecular function: binding (GO:0005488)	Flavonoid biosynthesis (ko00941)	1	p2	(TA)8	16	1292	1307	TTGGCAGACTTTTACGGGTC	60.11
c93478.graph_c0	87	4.95	9.11	8.65	21.36	19.44	28.22	13.03	9.76	8.6	48.51	48.4	43.59	158.94	164.33	155.35	1.44636e-28	2.79393	up	2.89691e-82	2.61363	up	3.56967e-38	2.76488	up	1.6652e-141	3.89107	up	[R]	General function prediction only	--	--	--	--	NmrA-like family;; NAD(P)H-binding;; NAD dependent epimerase/dehydratase family;; Saccharopine dehydrogenase NADP binding domain;; 3-beta hydroxysteroid dehydrogenase/isomerase family	Isoflavone reductase-like protein OS=Olea europaea OX=4146 PE=1 SV=1	S	Function unknown	PREDICTED: isoflavone reductase-like protein [Ipomoea nil]	--	--	--	--	--	--	--	--	--	--
c93623.graph_c0	0	0	1.14	0.09	0	0	0	0.27	1.21	0	3.31	4.14	3.98	4.45	2.32	3.13	0.00148347	2.68637	up	6.27722e-08	5.93267	up	9.27727e-12	4.1509	up	7.63499e-08	3.2476	up	[O]	Posttranslational modification, protein turnover, chaperones	Molecular Function: serine-type endopeptidase activity (GO:0004252);; Cellular Component: cell wall (GO:0005618);;	--	--	--	Peptidase inhibitor I9;; Subtilase family	Subtilisin-like protease SBT5.6 OS=Arabidopsis thaliana OX=3702 GN=SBT5.6 PE=2 SV=1	O	Posttranslational modification, protein turnover, chaperones	PREDICTED: subtilisin-like protease SBT5.6 [Ipomoea nil]	biological process: metabolic process (GO:0008152);; molecular function: catalytic activity (GO:0003824);; cellular component: cell (GO:0005623);; cellular component: cell part (GO:0044464)	--	--	--	--	--	--	--	--	--
c93698.graph_c0	26	1.22	0.04	0.2	0.09	0.19	0.14	0.04	0.07	0.32	13.01	4.57	15.03	2.57	2.81	4.4	0.000565025	3.43245	up	3.68248e-12	4.24401	up	7.74116e-24	6.91111	up	4.1721e-15	4.6083	up	--	--	Molecular Function: DNA binding (GO:0003677);;	K09422|4.75927e-74|pda:103704727|K09422 myb proto-oncogene protein, plant | (RefSeq) myb-related protein P-like	[K]	Transcription	Myb-like DNA-binding domain;; Myb-like DNA-binding domain	Transcription factor MYB12 OS=Arabidopsis thaliana OX=3702 GN=MYB12 PE=1 SV=1	K	Transcription	PREDICTED: transcription repressor MYB6-like [Ipomoea nil]	molecular function: binding (GO:0005488)	--	--	--	--	--	--	--	--	--
c93700.graph_c0	1288	177.76	184.89	144.86	28.8	22.79	25.62	2.75	2.08	4.64	1369.3	1301.51	1215	332.22	320.2	293.14	1.31424e-80	3.1387	up	3.98798e-222	3.25938	up	1.66483e-256	8.27992	up	0	5.8024	up	--	--	--	--	--	--	Photosystem II reaction centre X protein (PsbX)	--	S	Function unknown	PREDICTED: uncharacterized protein LOC104108309 [Nicotiana tomentosiformis]	--	--	--	--	--	--	--	--	--	--
c93816.graph_c0	10	0.43	0.4	0.26	10.97	14.76	17.14	63.25	64.44	64.48	2.99	4.19	2.62	2.31	1.89	1.09	6.02197e-12	3.36874	up	1.26004e-32	-3.29022	down	6.96511e-51	-3.60695	down	1.62489e-242	-5.25033	down	[G]	Carbohydrate transport and metabolism	Cellular Component: membrane (GO:0016020);;	--	[R]	General function prediction only	Sugar (and other) transporter;; Major Facilitator Superfamily	Organic cation/carnitine transporter 2 OS=Arabidopsis thaliana OX=3702 GN=OCT2 PE=2 SV=1	G	Carbohydrate transport and metabolism	PREDICTED: organic cation/carnitine transporter 3-like [Ipomoea nil]	cellular component: membrane (GO:0016020)	--	--	--	--	--	--	--	--	--
c93817.graph_c0	11857	947.2	672.12	819.32	83.86	58.32	155.34	13.68	11.43	14.08	43.35	8.68	57.6	789.82	789.06	689.37	1.27269e-08	-3.86716	down	3.0766e-10	2.67496	up	0.00024212	2.0129	up	0	5.83282	up	[O]	Posttranslational modification, protein turnover, chaperones	--	K13993|8.67397e-90|spen:107013837|K13993 HSP20 family protein | (RefSeq) 22.0 kDa class IV heat shock protein-like	[O]	Posttranslational modification, protein turnover, chaperones	Hsp20/alpha crystallin family;; CS domain	22.7 kDa class IV heat shock protein OS=Pisum sativum OX=3888 GN=HSP22.7 PE=2 SV=1	O	Posttranslational modification, protein turnover, chaperones	PREDICTED: 22.0 kDa class IV heat shock protein-like [Ipomoea nil]	--	Protein processing in endoplasmic reticulum (ko04141)	--	--	--	--	--	--	--	--
c93853.graph_c0	0	0	0.06	0.22	0	0	0	0	0	0	2.66	1.55	4.38	1.17	2.6	1.46	7.63791e-08	4.14962	up	2.80514e-06	5.35423	up	3.81961e-07	7.61856	up	6.91714e-07	5.70459	up	--	--	--	--	--	--	SBP domain	Squamosa promoter-binding protein 1 OS=Antirrhinum majus OX=4151 GN=SBP1 PE=2 SV=1	K	Transcription	squamosa promoter-binding-like protein 7 [Olea europaea var. sylvestris]	--	--	1	p1	(T)15	15	1051	1065	--	--
c93926.graph_c0	3	0.14	0.29	0.55	0.17	0.21	0	0	0.05	0	5.39	3.83	6.65	2.15	3.6	2.59	4.32207e-13	3.70944	up	2.92169e-10	3.91226	up	3.03817e-13	7.85186	up	7.70105e-12	6.22445	up	[G]	Carbohydrate transport and metabolism	Biological Process: lipid metabolic process (GO:0006629);; Molecular Function: phosphoric diester hydrolase activity (GO:0008081);;	--	--	--	--	PI-PLC X domain-containing protein At5g67130 OS=Arabidopsis thaliana OX=3702 GN=At5g67130 PE=1 SV=1	S	Function unknown	PREDICTED: PI-PLC X domain-containing protein At5g67130 [Ipomoea nil]	biological process: metabolic process (GO:0008152);; biological process: single-organism process (GO:0044699);; molecular function: catalytic activity (GO:0003824)	--	--	--	--	--	--	--	--	--
c93956.graph_c0	1	0.1	0.42	0.46	1.61	0.48	0	1.12	0.5	2.49	7.97	8.34	9.1	10.42	7.33	6.01	7.8129e-14	4.12836	up	8.22819e-07	2.98043	up	5.54416e-07	2.62195	up	9.82183e-07	2.00732	up	--	--	Cellular Component: plasma membrane (GO:0005886);; Biological Process: transport (GO:0006810);; Molecular Function: transmembrane transporter activity (GO:0022857);;	--	--	--	EamA-like transporter family	WAT1-related protein At5g40240 OS=Arabidopsis thaliana OX=3702 GN=At5g40240 PE=2 SV=1	--	--	PREDICTED: WAT1-related protein At3g28050-like isoform X1 [Ipomoea nil]	cellular component: cell (GO:0005623);; cellular component: membrane (GO:0016020);; cellular component: cell part (GO:0044464);; biological process: localization (GO:0051179);; molecular function: transporter activity (GO:0005215)	--	--	--	--	--	--	--	--	--
c94015.graph_c0	0	0	0	0	0	0	0	0	0	0	7.18	1.12	9.13	5.32	4.62	4.52	1.93057e-12	6.51186	up	1.64625e-11	6.91336	up	3.21455e-09	8.63058	up	5.30568e-12	7.21176	up	--	--	Molecular Function: binding (GO:0005488);; Biological Process: metabolic process (GO:0008152);; Biological Process: cellular process (GO:0009987);; Molecular Function: oxidoreductase activity (GO:0016491);; Biological Process: response to stimulus (GO:0050896);;	K00430|7.27828e-117|pmum:103323176|K00430 peroxidase [EC:1.11.1.7] | (RefSeq) peroxidase 29	--	--	Peroxidase	Peroxidase 29 OS=Arabidopsis thaliana OX=3702 GN=PER29 PE=2 SV=2	I	Lipid transport and metabolism	PREDICTED: peroxidase 29 [Ipomoea nil]	molecular function: binding (GO:0005488);; biological process: metabolic process (GO:0008152);; biological process: cellular process (GO:0009987);; biological process: single-organism process (GO:0044699);; molecular function: catalytic activity (GO:0003824);; biological process: response to stimulus (GO:0050896)	Phenylpropanoid biosynthesis (ko00940)	--	--	--	--	--	--	--	--
c94059.graph_c0	370	20.87	17.73	15.38	8.32	3.85	8.12	6	9.33	8.22	195.43	156.1	192.44	48.54	50.39	46.24	5.03336e-77	3.50084	up	7.18846e-31	2.65196	up	1.71333e-150	5.12781	up	4.55164e-106	2.6143	up	[T]	Signal transduction mechanisms	Cellular Component: chloroplast (GO:0009507);; Biological Process: chloroplast-nucleus signaling pathway (GO:0010019);; Molecular Function: enzyme binding (GO:0019899);; Molecular Function: tetrapyrrole binding (GO:0046906);;	--	--	--	GUN4-like	Tetrapyrrole-binding protein, chloroplastic OS=Arabidopsis thaliana OX=3702 GN=GUN4 PE=1 SV=1	S	Function unknown	PREDICTED: tetrapyrrole-binding protein, chloroplastic [Ipomoea nil]	cellular component: cell (GO:0005623);; cellular component: organelle (GO:0043226);; cellular component: cell part (GO:0044464);; biological process: cellular process (GO:0009987);; biological process: signaling (GO:0023052);; biological process: single-organism process (GO:0044699);; biological process: response to stimulus (GO:0050896);; biological process: biological regulation (GO:0065007);; …	--	--	--	--	--	--	--	--	--
c94075.graph_c0	482	23.83	14.76	10.53	3.53	1.19	2.23	0.35	0.42	0.12	2.48	1.75	3.34	20.07	17.32	22.48	1.20456e-08	-2.40414	down	7.05285e-22	2.89401	up	5.23197e-12	4.19493	up	7.54883e-56	6.46048	up	--	--	--	--	[S]	Function unknown	Late embryogenesis abundant protein	Late embryogenesis abundant protein D-29 OS=Gossypium hirsutum OX=3635 PE=3 SV=1	S	Function unknown	PREDICTED: late embryogenesis abundant protein, group 3-like isoform X2 [Ipomoea nil]	--	--	1	p1	(T)10	10	1430	1439	ATCCGCTAAGGACACAATCG	60.096
c94161.graph_c0	7	0.46	0.51	0.21	0.74	1.42	2.32	1.18	1	1.05	6.68	5.61	8.77	46.73	54.46	47.43	1.24555e-18	4.06646	up	2.79945e-77	4.86077	up	1.19341e-22	3.12037	up	1.86531e-124	5.3898	up	--	--	Biological Process: regulation of cyclin-dependent protein serine/threonine kinase activity (GO:0000079);; Molecular Function: protein kinase binding (GO:0019901);;	--	[R]	General function prediction only	--	Cyclin-U2-2 OS=Arabidopsis thaliana OX=3702 GN=CYCU2-2 PE=1 SV=1	S	Function unknown	PREDICTED: cyclin-U2-1-like [Ipomoea nil]	biological process: biological regulation (GO:0065007);; molecular function: binding (GO:0005488)	--	--	--	--	--	--	--	--	--
c94243.graph_c0	0	0	0.13	0.27	0.38	0.32	0.94	0.42	0.46	0.46	23.05	4.51	31.64	17.36	18.8	15.24	1.42849e-09	5.60634	up	9.73037e-48	4.77317	up	2.63262e-21	5.87829	up	5.13217e-65	5.18009	up	[M]	Cell wall/membrane/envelope biogenesis	Molecular Function: UDP-glucose 6-dehydrogenase activity (GO:0003979);; Molecular Function: NAD binding (GO:0051287);; Biological Process: oxidation-reduction process (GO:0055114);;	K00012|0|tcc:TCM_014167|K00012 UDPglucose 6-dehydrogenase [EC:1.1.1.22] | (RefSeq) UDP-glucose 6-dehydrogenase family protein isoform 1	[GT]	--	UDP-glucose/GDP-mannose dehydrogenase family, NAD binding domain;; UDP-glucose/GDP-mannose dehydrogenase family, central domain;; UDP-glucose/GDP-mannose dehydrogenase family, UDP binding domain	UDP-glucose 6-dehydrogenase 1 OS=Glycine max OX=3847 GN=UGD1 PE=2 SV=1	M	Cell wall/membrane/envelope biogenesis	uridine diphosphate glucose dehydrogenase [Ipomoea batatas]	biological process: metabolic process (GO:0008152);; biological process: single-organism process (GO:0044699);; molecular function: catalytic activity (GO:0003824);; molecular function: binding (GO:0005488)	Pentose and glucuronate interconversions (ko00040);; Ascorbate and aldarate metabolism (ko00053);; Starch and sucrose metabolism (ko00500);; Amino sugar and nucleotide sugar metabolism (ko00520)	--	--	--	--	--	--	--	--
c94296.graph_c0	543	29.37	12.05	8.85	5.69	6.8	3.88	0.08	0	0	231.35	72.95	285.94	121.6	111.06	116.13	1.11255e-06	3.36887	up	1.50318e-133	4.23744	up	1.22513e-43	12.2457	up	3.82022e-56	10.6568	up	[J]	Translation, ribosomal structure and biogenesis	--	--	[R]	General function prediction only	O-methyltransferase;; Dimerisation domain	Trans-resveratrol di-O-methyltransferase OS=Vitis vinifera OX=29760 GN=ROMT PE=1 SV=2	S	Function unknown	PREDICTED: trans-resveratrol di-O-methyltransferase-like [Ipomoea nil]	--	--	1	p2	(AT)8	16	1334	1349	GATGGCAAATTTTGGTGGAC	60.177
c94321.graph_c0	44	2.55	2.97	3.88	0.05	0	0.07	0	0	0.13	53.28	29.05	70.48	51.76	49.34	48.35	2.08214e-34	4.11138	up	1.96125e-40	9.17151	up	1.77221e-33	10.328	up	1.36302e-41	9.40451	up	[IR]	Lipid transport and metabolism ;; General function prediction only	Molecular Function: hydrolase activity, acting on ester bonds (GO:0016788);;	--	--	--	GDSL-like Lipase/Acylhydrolase	GDSL esterase/lipase At2g04570 OS=Arabidopsis thaliana OX=3702 GN=At2g04570 PE=2 SV=1	S	Function unknown	PREDICTED: GDSL esterase/lipase At2g04570-like [Ipomoea nil]	molecular function: catalytic activity (GO:0003824)	--	--	--	--	--	--	--	--	--
c94400.graph_c0	1	0.15	0.18	0.61	0.48	0.68	0.37	0.78	0.5	0.61	37.48	10.18	48.45	37.61	40.37	39.04	1.56336e-11	5.77114	up	7.40309e-101	6.22364	up	1.03699e-33	6.36829	up	8.34918e-130	6.11646	up	[IR]	Lipid transport and metabolism ;; General function prediction only	Molecular Function: hydrolase activity, acting on ester bonds (GO:0016788);;	K21026|2.78898e-136|sind:105175621|K21026 acetylajmaline esterase [EC:3.1.1.80] | (RefSeq) GDSL esterase/lipase At5g45910	--	--	GDSL-like Lipase/Acylhydrolase	GDSL esterase/lipase At5g45910 OS=Arabidopsis thaliana OX=3702 GN=At5g45910 PE=2 SV=1	S	Function unknown	PREDICTED: GDSL esterase/lipase At5g45910-like [Ipomoea nil]	molecular function: catalytic activity (GO:0003824)	--	3	p1	(A)12	12	2066	2077	TGGCCTGTTTGACTCACTGT	59.31
c94446.graph_c0	4	0.22	0	0	0	0	0	0	0	0	10.05	2.8	11.29	8.63	10.68	10.26	2.34863e-06	4.76706	up	9.12688e-17	8.02236	up	1.81299e-11	9.36763	up	3.7982e-17	8.30946	up	[Q]	Secondary metabolites biosynthesis, transport and catabolism	Biological Process: gibberellin metabolic process (GO:0009685);; Molecular Function: C-20 gibberellin 2-beta-dioxygenase activity (GO:0052635);;	K04125|6.05107e-156|sot:102582860|K04125 gibberellin 2-oxidase [EC:1.14.11.13] | (RefSeq) gibberellin 2-beta-dioxygenase 8	[QR]	--	2OG-Fe(II) oxygenase superfamily;; non-haem dioxygenase in morphine synthesis N-terminal	Gibberellin 2-beta-dioxygenase 8 OS=Arabidopsis thaliana OX=3702 GN=GA2OX8 PE=1 SV=2	S	Function unknown	PREDICTED: gibberellin 2-beta-dioxygenase 8-like [Ipomoea nil]	biological process: metabolic process (GO:0008152);; biological process: cellular process (GO:0009987);; biological process: single-organism process (GO:0044699);; molecular function: catalytic activity (GO:0003824)	Diterpenoid biosynthesis (ko00904)	--	--	--	--	--	--	--	--
c94589.graph_c0	135	8.6	4.21	5.37	5.17	4.43	6.36	3.92	4.01	3.18	45.37	21.46	58.52	30.25	34.36	34.84	6.06307e-13	2.79003	up	6.70922e-40	2.38188	up	4.80916e-31	3.86931	up	2.55961e-95	3.08822	up	[R]	General function prediction only	--	--	--	--	NmrA-like family;; NAD(P)H-binding;; NAD dependent epimerase/dehydratase family;; 3-beta hydroxysteroid dehydrogenase/isomerase family	Isoflavone reductase homolog OS=Lupinus albus OX=3870 PE=2 SV=1	S	Function unknown	PREDICTED: isoflavone reductase homolog [Ipomoea nil]	--	--	--	--	--	--	--	--	--	--
c94592.graph_c0	11	0.52	0.95	1.28	0.97	1.4	0.49	0.58	2.21	0.11	4.93	1.82	7.22	7.68	10.26	8.56	6.25349e-05	2.29068	up	2.33929e-19	3.06793	up	1.64024e-07	3.50395	up	1.05059e-12	3.86703	up	--	--	Cellular Component: integral component of membrane (GO:0016021);;	--	--	--	Tetratricopeptide repeat;; Tetratricopeptide repeat;; Tetratricopeptide repeat;; Tetratricopeptide repeat;; Tetratricopeptide repeat	Protein FLUORESCENT IN BLUE LIGHT, chloroplastic OS=Arabidopsis thaliana OX=3702 GN=FLU PE=1 SV=1	S	Function unknown	PREDICTED: protein FLUORESCENT IN BLUE LIGHT, chloroplastic-like isoform X1 [Ipomoea nil]	cellular component: membrane (GO:0016020);; cellular component: membrane part (GO:0044425)	--	--	--	--	--	--	--	--	--
c94662.graph_c0	10539	408.06	419.74	331.13	97.35	104.42	94.71	1.42	0.6	5.49	2212.77	2159.2	2199.84	575.16	548.83	517.99	3.05103e-79	2.73395	up	1.13465e-141	2.32497	up	1.14062e-41	10.438	up	1.58511e-24	7.57896	up	--	--	Biological Process: response to light stimulus (GO:0009416);; Cellular Component: photosystem I (GO:0009522);; Cellular Component: chloroplast thylakoid membrane (GO:0009535);; Biological Process: photosynthesis, light harvesting in photosystem I (GO:0009768);; Cellular Component: chloroplast envelope (GO:0009941);; Cellular Component: plastoglobule (GO:0010287);; Cellular Component: integral com…	K08916|2.40329e-137|nnu:104593925|K08916 light-harvesting complex II chlorophyll a/b binding protein 5 | (RefSeq) chlorophyll a-b binding protein CP26, chloroplastic	--	--	Chlorophyll A-B binding protein;; Reverse transcriptase-like	Chlorophyll a-b binding protein CP26, chloroplastic OS=Arabidopsis thaliana OX=3702 GN=LHCB5 PE=1 SV=1	S	Function unknown	PREDICTED: chlorophyll a-b binding protein CP26, chloroplastic [Ipomoea nil]	biological process: response to stimulus (GO:0050896);; cellular component: cell (GO:0005623);; cellular component: membrane (GO:0016020);; cellular component: macromolecular complex (GO:0032991);; cellular component: membrane part (GO:0044425);; cellular component: cell part (GO:0044464);; cellular component: organelle (GO:0043226);; cellular component: organelle part (GO:0044422);; biological p…	Photosynthesis - antenna proteins (ko00196)	1	p1	(A)14	14	758	771	TACGTTGGCTCATGCTTTGA	60.401
c94757.graph_c0	30	3.04	3.19	4.68	8.27	7.63	13.57	168.32	178.55	174.87	850.2	393.27	1241.15	1612.2	1559.46	1502.35	5.11412e-77	7.54762	up	0	7.23063	up	4.69933e-16	2.99898	up	0	3.31351	up	--	--	--	--	--	--	--	--	--	--	--	--	--	--	--	--	--	--	--	--	--
c94879.graph_c0	55	5.56	4.62	6.82	0.55	1.18	0.8	0.09	0	0.11	46.77	44.42	51.69	31.75	32.95	31.74	1.18138e-48	3.24561	up	7.55524e-50	4.94514	up	1.69964e-30	9.54391	up	1.35265e-28	8.04464	up	[GEPR]	Carbohydrate transport and metabolism ;; Amino acid transport and metabolism ;; Inorganic ion transport and metabolism ;; General function prediction only	Molecular Function: inorganic phosphate transmembrane transporter activity (GO:0005315);; Biological Process: phosphate ion transport (GO:0006817);; Cellular Component: integral component of membrane (GO:0016021);; Biological Process: transmembrane transport (GO:0055085);;	K08176|2.69672e-158|sind:105158458|K08176 MFS transporter, PHS family, inorganic phosphate transporter | (RefSeq) inorganic phosphate transporter 1-4-like	[P]	Inorganic ion transport and metabolism	Sugar (and other) transporter	Inorganic phosphate transporter 1-4 OS=Arabidopsis thaliana OX=3702 GN=PHT1-4 PE=1 SV=1	G	Carbohydrate transport and metabolism	PREDICTED: inorganic phosphate transporter 1-4-like [Ipomoea nil]	biological process: localization (GO:0051179);; molecular function: transporter activity (GO:0005215);; cellular component: membrane (GO:0016020);; cellular component: membrane part (GO:0044425)	--	--	--	--	--	--	--	--	--
c94897.graph_c0	1284	84.36	67.99	51.48	158.8	132.34	132.2	84.25	87.02	90.31	4.44	4.65	5.34	20.04	23.18	21.92	6.51675e-47	-3.58577	down	8.48871e-171	-3.10637	down	8.35196e-130	-3.64208	down	7.81346e-160	-2.24014	down	--	--	--	--	[K]	Transcription	Homeobox domain;; Homeobox associated leucine zipper;; Homeobox KN domain	Homeobox-leucine zipper protein ATHB-7 OS=Arabidopsis thaliana OX=3702 GN=ATHB-7 PE=1 SV=2	K	Transcription	PREDICTED: homeobox-leucine zipper protein HOX6-like isoform X1 [Ipomoea nil]	--	--	--	--	--	--	--	--	--	--
c94941.graph_c0	16	2.74	0.47	0.71	0.54	0.67	1.77	4.73	5.46	3.16	10.96	6.59	20.61	75.38	58.03	66.46	4.8156e-07	3.29272	up	8.23752e-62	5.91196	up	5.54943e-06	2.18929	up	1.25336e-95	4.08938	up	--	--	--	--	--	--	--	--	K	Transcription	PREDICTED: GATA transcription factor 11-like [Ipomoea nil]	--	--	--	--	--	--	--	--	--	--
c94973.graph_c0	8	0.47	1.33	1.17	0.44	0.16	0	0	0	0	12.87	16.33	12.46	2.2	1.93	2.57	6.91237e-28	3.89877	up	8.16384e-06	3.0438	up	2.22157e-14	10.1408	up	5.82264e-09	6.39196	up	[GI]	Carbohydrate transport and metabolism ;; Lipid transport and metabolism	Molecular Function: pectinesterase activity (GO:0030599);; Molecular Function: pectinesterase inhibitor activity (GO:0046910);; Cellular Component: cell periphery (GO:0071944);;	K01051|2.8183e-144|sind:105173729|K01051 pectinesterase [EC:3.1.1.11] | (RefSeq) pectinesterase-like	--	--	Pectinesterase;; Plant invertase/pectin methylesterase inhibitor	Probable pectinesterase/pectinesterase inhibitor 54 OS=Arabidopsis thaliana OX=3702 GN=PME54 PE=2 SV=1	G	Carbohydrate transport and metabolism	PREDICTED: pectinesterase-like [Ipomoea nil]	molecular function: catalytic activity (GO:0003824);; biological process: biological regulation (GO:0065007);; molecular function: molecular function regulator (GO:0098772);; cellular component: cell (GO:0005623);; cellular component: cell part (GO:0044464)	Pentose and glucuronate interconversions (ko00040);; Starch and sucrose metabolism (ko00500)	--	--	--	--	--	--	--	--
c94986.graph_c1	3	0.57	0	1	0.73	1.15	0.4	0.17	0	0.08	18.66	4.11	26.53	77.99	69.26	77.78	4.9072e-07	4.77113	up	1.35913e-120	6.17327	up	5.19721e-17	7.39877	up	7.09506e-56	9.15221	up	--	--	--	K21026|1.68186e-95|gra:105768421|K21026 acetylajmaline esterase [EC:3.1.1.80] | (RefSeq) GDSL esterase/lipase At1g28580-like	--	--	GDSL-like Lipase/Acylhydrolase	GDSL esterase/lipase At1g28580 OS=Arabidopsis thaliana OX=3702 GN=At1g28580 PE=2 SV=1	S	Function unknown	PREDICTED: GDSL esterase/lipase At1g28580-like [Ipomoea nil]	--	--	1	p2	(TA)6	12	76	87	CGATGGTCGTCTCATCATTG	60.072
c95063.graph_c0	117	7.43	7.03	5.2	1.48	1.79	3	0.87	0	0.3	72.97	67.82	73.99	22.06	18.29	21.1	2.3459e-80	3.60295	up	4.55049e-31	3.11368	up	4.22621e-13	7.45544	up	6.07823e-07	4.80503	up	--	--	Cellular Component: chloroplast thylakoid membrane (GO:0009535);; Cellular Component: chloroplast thylakoid lumen (GO:0009543);; Cellular Component: chloroplast stroma (GO:0009570);; Biological Process: response to cytokinin (GO:0009735);; Cellular Component: chloroplast envelope (GO:0009941);;	--	--	--	--	Thylakoid lumenal 16.5 kDa protein, chloroplastic OS=Arabidopsis thaliana OX=3702 GN=At4g02530 PE=1 SV=3	S	Function unknown	PREDICTED: thylakoid lumenal 16.5 kDa protein, chloroplastic [Ipomoea nil]	cellular component: cell (GO:0005623);; cellular component: membrane (GO:0016020);; cellular component: organelle (GO:0043226);; cellular component: organelle part (GO:0044422);; cellular component: cell part (GO:0044464);; biological process: response to stimulus (GO:0050896)	--	1	p1	(A)10	10	735	744	TGCTGTAAGTCTGGGCTTGA	59.591
c95100.graph_c0	8	0.47	0.64	1.36	0.39	0	0	0.34	0.24	0.07	48.11	21.9	69.45	23.07	20.95	23.83	4.35502e-34	5.68695	up	8.60679e-08	5.67327	up	5.03404e-45	8.00937	up	5.35087e-54	6.37997	up	[G]	Carbohydrate transport and metabolism	Molecular Function: zinc ion binding (GO:0008270);; Molecular Function: oxidoreductase activity (GO:0016491);; Biological Process: oxidation-reduction process (GO:0055114);;	K00083|0|vvi:100262607|K00083 cinnamyl-alcohol dehydrogenase [EC:1.1.1.195] | (RefSeq) probable cinnamyl alcohol dehydrogenase 6	[Q]	Secondary metabolites biosynthesis, transport and catabolism	Zinc-binding dehydrogenase;; Alcohol dehydrogenase GroES-like domain;; D-isomer specific 2-hydroxyacid dehydrogenase, NAD binding domain;; NADP oxidoreductase coenzyme F420-dependent	Probable cinnamyl alcohol dehydrogenase 6 OS=Oryza sativa subsp. japonica OX=39947 GN=CAD6 PE=2 SV=2	C	Energy production and conversion	PREDICTED: probable cinnamyl alcohol dehydrogenase 6 [Ipomoea nil]	molecular function: binding (GO:0005488);; biological process: metabolic process (GO:0008152);; biological process: single-organism process (GO:0044699);; molecular function: catalytic activity (GO:0003824)	Phenylpropanoid biosynthesis (ko00940)	--	--	--	--	--	--	--	--
c95154.graph_c0	406	58.68	67.52	40.17	6.6	3.81	4.94	0.45	0.27	0.92	173.49	214.64	180.99	162.92	169.66	176.24	6.78221e-33	2.21653	up	8.76554e-164	4.90293	up	1.40726e-105	8.92165	up	1.70673e-108	8.13981	up	--	--	Biological Process: metabolic process (GO:0008152);; Molecular Function: terpene synthase activity (GO:0010333);; Molecular Function: metal ion binding (GO:0046872);;	K15803|2.20417e-103|vvi:100232954|K15803 (-)-germacrene D synthase [EC:4.2.3.22 4.2.3.75] | (RefSeq) (-)-germacrene D synthase	--	--	Terpene synthase family, metal binding domain;; Terpene synthase, N-terminal domain;; Terpene synthase family, metal binding domain	Germacrene C/D synthase OS=Valeriana officinalis OX=19953 GN=TPS1 PE=1 SV=1	S	Function unknown	PREDICTED: (-)-germacrene D synthase-like [Ipomoea nil]	biological process: metabolic process (GO:0008152);; molecular function: catalytic activity (GO:0003824);; molecular function: binding (GO:0005488)	Sesquiterpenoid and triterpenoid biosynthesis (ko00909)	--	--	--	--	--	--	--	--
c95182.graph_c0	6	0.28	0.29	0.17	1.1	0.18	0.56	0.28	0.58	0.51	14.93	2.93	21.74	21.91	24.69	25.36	5.21464e-19	5.44439	up	1.66834e-16	4.72195	up	1.22815e-16	5.26332	up	2.24157e-98	5.68428	up	--	--	Cellular Component: cytoplasm (GO:0005737);; Biological Process: trichome morphogenesis (GO:0010090);; Biological Process: cutin biosynthetic process (GO:0010143);; Molecular Function: transferase activity, transferring acyl groups other than amino-acyl groups (GO:0016747);; Biological Process: localization (GO:0051179);;	K19747|1.83374e-162|sot:102581988|K19747 BAHD acyltransferase [EC:2.3.1.-] | (RefSeq) BAHD acyltransferase DCR	--	--	Transferase family;; Transferase family	BAHD acyltransferase DCR OS=Arabidopsis thaliana OX=3702 GN=DCR PE=2 SV=1	S	Function unknown	PREDICTED: BAHD acyltransferase DCR-like [Ipomoea nil]	cellular component: cell (GO:0005623);; cellular component: cell part (GO:0044464);; biological process: cellular process (GO:0009987);; biological process: developmental process (GO:0032502);; biological process: single-organism process (GO:0044699);; biological process: cellular component organization or biogenesis (GO:0071840);; biological process: metabolic process (GO:0008152);; molecular fu…	--	--	--	--	--	--	--	--	--
c95189.graph_c0	663	33.47	30.23	12.32	88.52	73.46	93.73	0.23	0.15	0.27	2.07	9	4.29	2.18	2.35	3.11	8.57083e-05	-2.03845	down	9.98592e-186	-5.51153	down	1.03405e-13	5.0385	up	3.44392e-09	3.1434	up	--	--	Molecular Function: DNA binding (GO:0003677);; Cellular Component: nucleus (GO:0005634);; Biological Process: regulation of transcription, DNA-templated (GO:0006355);;	--	--	--	No apical meristem (NAM) protein	NAC domain-containing protein 100 OS=Arabidopsis thaliana OX=3702 GN=NAC100 PE=2 SV=1	S	Function unknown	PREDICTED: NAC domain-containing protein 92-like isoform X1 [Ipomoea nil]	molecular function: binding (GO:0005488);; cellular component: cell (GO:0005623);; cellular component: organelle (GO:0043226);; cellular component: cell part (GO:0044464);; biological process: biological regulation (GO:0065007)	--	--	--	--	--	--	--	--	--
c95266.graph_c0	2	0.36	0.47	0.75	0	0.48	0	0.44	0.18	0.8	4.31	4.32	6.25	16.6	12.51	17.75	1.04898e-06	3.14242	up	9.34591e-15	5.70523	up	2.23174e-09	3.91022	up	2.17661e-19	4.85252	up	[DPM]	Cell cycle control, cell division, chromosome partitioning ;; Inorganic ion transport and metabolism ;; Cell wall/membrane/envelope biogenesis	Molecular Function: copper ion binding (GO:0005507);; Biological Process: lignin biosynthetic process (GO:0009809);; Molecular Function: oxidoreductase activity, oxidizing metal ions (GO:0016722);; Biological Process: lignin catabolic process (GO:0046274);; Cellular Component: apoplast (GO:0048046);; Molecular Function: hydroquinone:oxygen oxidoreductase activity (GO:0052716);; Biological Process…	K05909|4.73357e-99|sot:102588474|K05909 laccase [EC:1.10.3.2] | (RefSeq) laccase-4-like	[Q]	Secondary metabolites biosynthesis, transport and catabolism	Multicopper oxidase	Laccase-4 OS=Arabidopsis thaliana OX=3702 GN=IRX12 PE=2 SV=2	Q	Secondary metabolites biosynthesis, transport and catabolism	PREDICTED: laccase-4-like [Ipomoea nil]	molecular function: binding (GO:0005488);; biological process: metabolic process (GO:0008152);; biological process: cellular process (GO:0009987);; biological process: single-organism process (GO:0044699);; molecular function: catalytic activity (GO:0003824);; cellular component: extracellular region (GO:0005576)	--	--	--	--	--	--	--	--	--
c95266.graph_c1	0	0	0	0.09	0	0.37	0.2	0.48	1.2	0.1	3.15	2.55	5.74	9.63	11.92	8.51	9.00771e-10	5.30226	up	2.60997e-16	4.86963	up	3.07125e-05	2.93649	up	1.19846e-18	3.60711	up	[DPM]	Cell cycle control, cell division, chromosome partitioning ;; Inorganic ion transport and metabolism ;; Cell wall/membrane/envelope biogenesis	Molecular Function: copper ion binding (GO:0005507);; Biological Process: lignin biosynthetic process (GO:0009809);; Molecular Function: oxidoreductase activity, oxidizing metal ions (GO:0016722);; Biological Process: lignin catabolic process (GO:0046274);; Cellular Component: apoplast (GO:0048046);; Molecular Function: hydroquinone:oxygen oxidoreductase activity (GO:0052716);; Biological Process…	K05909|9.88439e-122|sind:105161557|K05909 laccase [EC:1.10.3.2] | (RefSeq) laccase-4-like	[Q]	Secondary metabolites biosynthesis, transport and catabolism	Multicopper oxidase	Laccase-4 OS=Arabidopsis thaliana OX=3702 GN=IRX12 PE=2 SV=2	Q	Secondary metabolites biosynthesis, transport and catabolism	PREDICTED: laccase-4-like [Ipomoea nil]	molecular function: binding (GO:0005488);; biological process: metabolic process (GO:0008152);; biological process: cellular process (GO:0009987);; biological process: single-organism process (GO:0044699);; molecular function: catalytic activity (GO:0003824);; cellular component: extracellular region (GO:0005576)	--	--	--	--	--	--	--	--	--
c95267.graph_c1	43	1.98	1.16	1.11	1.14	1.07	1.03	0.6	0.76	0.52	14.57	4.03	22.07	13.07	11.52	10.22	1.38426e-09	3.20042	up	1.32735e-34	3.28586	up	3.28828e-19	4.94554	up	2.84267e-51	4.15411	up	[QR]	Secondary metabolites biosynthesis, transport and catabolism ;; General function prediction only	Molecular Function: zinc ion binding (GO:0008270);; Molecular Function: oxidoreductase activity (GO:0016491);; Biological Process: oxidation-reduction process (GO:0055114);;	--	[R]	General function prediction only	Zinc-binding dehydrogenase;; N-terminal domain of oxidoreductase;; Zinc-binding dehydrogenase	2-alkenal reductase (NADP(+)-dependent) OS=Nicotiana tabacum OX=4097 GN=DBR PE=1 SV=1	S	Function unknown	PREDICTED: 2-alkenal reductase (NADP(+)-dependent) [Nicotiana attenuata]	molecular function: binding (GO:0005488);; biological process: metabolic process (GO:0008152);; biological process: single-organism process (GO:0044699);; molecular function: catalytic activity (GO:0003824)	--	--	--	--	--	--	--	--	--
c95334.graph_c0	14	1.8	2.45	1.02	0.4	1.83	1.73	2.08	1.38	1.13	4.59	3.18	7.95	94.74	92.19	87.69	1.33189e-05	2.38954	up	2.11308e-17	5.83791	up	1.09221e-05	2.16369	up	9.67642e-233	5.93528	up	[R]	General function prediction only	--	--	--	--	Fasciclin domain	Fasciclin-like arabinogalactan protein 11 OS=Arabidopsis thaliana OX=3702 GN=FLA11 PE=2 SV=2	M	Cell wall/membrane/envelope biogenesis	PREDICTED: fasciclin-like arabinogalactan protein 12 [Ipomoea nil]	--	--	2	p3	(GCG)5	15	654	668	TTCTGCCCATTAGCCTGTTT	59.708
c95362.graph_c0	13	0.38	0.27	0.16	0.38	0.14	1.26	0.19	0.57	0.57	2.55	1.17	2.82	3.33	2.73	2.05	2.32486e-08	2.91869	up	1.10939e-08	2.77269	up	3.76989e-11	3.26981	up	2.64227e-13	2.81965	up	--	--	Cellular Component: membrane (GO:0016020);;	--	[TZ]	--	Formin Homology 2 Domain	Formin-like protein 8 OS=Arabidopsis thaliana OX=3702 GN=FH8 PE=1 SV=1	S	Function unknown	PREDICTED: formin-like protein 8 [Ipomoea nil]	cellular component: membrane (GO:0016020)	--	--	--	--	--	--	--	--	--
c95371.graph_c0	0	0	0	0	0.1	0.05	0	0	0	0	16.73	2.58	23.9	13.06	13.17	14.01	7.80823e-12	6.72814	up	4.65281e-27	7.19505	up	3.97447e-11	9.65363	up	8.66609e-20	8.78276	up	[IR]	Lipid transport and metabolism ;; General function prediction only	Biological Process: response to salicylic acid (GO:0009751);; Biological Process: response to lithium ion (GO:0010226);; Molecular Function: hydrolase activity, acting on ester bonds (GO:0016788);; Biological Process: hyperosmotic salinity response (GO:0042538);;	--	--	--	GDSL-like Lipase/Acylhydrolase	GDSL esterase/lipase At5g33370 OS=Arabidopsis thaliana OX=3702 GN=At5g33370 PE=2 SV=1	S	Function unknown	GDSL-motif esterase/acyltransferase/lipase precursor [Solanum lycopersicum]	biological process: response to stimulus (GO:0050896);; molecular function: catalytic activity (GO:0003824)	--	1	p1	(T)11	11	1222	1232	TATGCGTTTTGGGATCCATT	60.153
c95414.graph_c0	4	0.21	1.39	0.43	2.07	0.82	2.08	131.85	128.82	127.16	9.63	1.61	13.64	8.59	10.95	7.39	1.64259e-06	3.40541	up	5.33113e-11	2.20471	up	2.48972e-09	-3.32001	down	0	-3.8657	down	[P]	Inorganic ion transport and metabolism	--	--	--	--	--	--	S	Function unknown	PREDICTED: uncharacterized protein LOC109172638 [Ipomoea nil]	--	--	1	p1	(A)15	15	199	213	TCAGAACATGGGGAAATAAGG	58.89
c95495.graph_c0	63	5.61	8.26	3.82	1.87	2.49	1.81	11.07	11.96	13.53	144.39	118.53	182.4	54.06	58.82	55.21	1.1055e-50	4.8368	up	1.66508e-59	4.52345	up	3.91074e-183	4.81247	up	6.22074e-48	2.16058	up	--	--	--	--	--	--	AP2 domain	Ethylene-responsive transcription factor ERF034 OS=Arabidopsis thaliana OX=3702 GN=ERF034 PE=2 SV=2	K	Transcription	PREDICTED: ethylene-responsive transcription factor ERF039 [Ipomoea nil]	--	--	--	--	--	--	--	--	--	--
c95524.graph_c0	0	0	0.09	0.12	0.26	0.28	0.21	0.28	0.52	0.7	3.89	2.42	5.86	4.13	5.07	4.32	7.59155e-16	5.55731	up	5.49072e-17	3.87132	up	2.15764e-12	3.6126	up	6.50846e-18	3.08753	up	--	;;	Molecular Function: protein serine/threonine kinase activity (GO:0004674);; Molecular Function: ATP binding (GO:0005524);; Biological Process: protein phosphorylation (GO:0006468);;	--	[T]	Signal transduction mechanisms	Protein kinase domain;; Protein tyrosine kinase	Probable serine/threonine-protein kinase PBL28 OS=Arabidopsis thaliana OX=3702 GN=PBL28 PE=2 SV=1	T	Signal transduction mechanisms	PREDICTED: serine/threonine-protein kinase CDL1-like isoform X1 [Ipomoea nil]	biological process: metabolic process (GO:0008152);; biological process: cellular process (GO:0009987);; molecular function: catalytic activity (GO:0003824);; molecular function: binding (GO:0005488)	--	--	--	--	--	--	--	--	--
c95676.graph_c1	20	1.42	1.09	1.34	0.62	0.18	0.39	0.61	0.76	0.58	3.99	4.87	3.99	3.38	4.08	5.06	1.26128e-07	2.05867	up	1.05663e-09	3.14306	up	5.49253e-16	3.16365	up	5.49109e-11	2.43664	up	--	--	Molecular Function: ubiquitin-protein transferase activity (GO:0004842);; Biological Process: cellular protein metabolic process (GO:0044267);;	K19045|1.10928e-64|spen:107012234|K19045 E3 ubiquitin-protein ligase BIG BROTHER and related proteins [EC:2.3.2.27] | (RefSeq) E3 ubiquitin ligase BIG BROTHER-like	[O]	Posttranslational modification, protein turnover, chaperones	Ring finger domain;; RING-H2 zinc finger domain;; Zinc finger, C3HC4 type (RING finger);; Zinc finger, C3HC4 type (RING finger);; Zinc finger, C3HC4 type (RING finger)	E3 ubiquitin ligase BIG BROTHER-related OS=Arabidopsis thaliana OX=3702 GN=BBR PE=2 SV=1	O	Posttranslational modification, protein turnover, chaperones	PREDICTED: E3 ubiquitin ligase BIG BROTHER-like [Ipomoea nil]	biological process: metabolic process (GO:0008152);; biological process: cellular process (GO:0009987);; molecular function: catalytic activity (GO:0003824)	--	1	p1	(T)11	11	1340	1350	AGTTGGCGAGTTTGCTTTGT	59.92
c95799.graph_c0	27	1.4	0.18	0.38	0.05	0	0.12	0.67	1.36	0.58	7.12	1.9	11.61	5.15	4.41	5.4	8.28815e-06	3.17058	up	5.91363e-16	5.82159	up	3.1791e-08	3.44487	up	4.93362e-14	2.44938	up	--	--	Molecular Function: protein dimerization activity (GO:0046983);;	--	--	--	Helix-loop-helix DNA-binding domain	Transcription factor bHLH96 OS=Arabidopsis thaliana OX=3702 GN=BHLH96 PE=1 SV=1	K	Transcription	PREDICTED: transcription factor bHLH71-like [Ipomoea nil]	molecular function: binding (GO:0005488)	--	1	p2	(AG)7	14	235	248	CCACCAAAATTCAACCCTGT	59.688
c95888.graph_c0	78	2.26	2.6	2.3	4.63	4.96	3.56	4.36	4.78	4.84	0.65	0.39	0.42	0.79	0.44	0.51	8.00682e-08	-2.04244	down	2.4001e-20	-3.05592	down	1.20724e-17	-2.6518	down	4.0223e-28	-2.99153	down	--	--	Cellular Component: membrane (GO:0016020);;	--	--	--	--	Uncharacterized membrane protein At1g75140 OS=Arabidopsis thaliana OX=3702 GN=At1g75140 PE=1 SV=3	S	Function unknown	PREDICTED: uncharacterized membrane protein At1g75140-like [Ipomoea nil]	cellular component: membrane (GO:0016020)	--	1	p1	(A)15	15	123	137	TTGTTTGGGCTGATGACTGA	60.24
c95914.graph_c0	3980	268.43	251.7	195.12	67.35	59.84	60.17	6.41	4.79	7.64	1463.54	1381.87	1507.47	506.1	499.28	447.16	6.34085e-57	2.82583	up	6.03115e-221	2.72233	up	0	8.44203	up	0	6.23528	up	--	--	Biological Process: response to light stimulus (GO:0009416);; Cellular Component: chloroplast thylakoid membrane (GO:0009535);; Biological Process: photosynthesis, light harvesting in photosystem I (GO:0009768);; Cellular Component: chloroplast envelope (GO:0009941);; Cellular Component: plastoglobule (GO:0010287);; Cellular Component: integral component of membrane (GO:0016021);; Molecular Funct…	K08917|2.51176e-119|cmo:103485628|K08917 light-harvesting complex II chlorophyll a/b binding protein 6 | (RefSeq) chlorophyll a-b binding protein CP24 10A, chloroplastic	--	--	Chlorophyll A-B binding protein	Chlorophyll a-b binding protein CP24 10A, chloroplastic OS=Solanum lycopersicum OX=4081 GN=CAP10A PE=3 SV=1	S	Function unknown	PREDICTED: chlorophyll a-b binding protein CP24 10A, chloroplastic [Ipomoea nil]	biological process: response to stimulus (GO:0050896);; cellular component: cell (GO:0005623);; cellular component: membrane (GO:0016020);; cellular component: organelle (GO:0043226);; cellular component: organelle part (GO:0044422);; cellular component: cell part (GO:0044464);; biological process: metabolic process (GO:0008152);; biological process: cellular process (GO:0009987);; cellular compo…	Photosynthesis - antenna proteins (ko00196)	1	p1	(A)11	11	1358	1368	GGAGATTTGCCCAGAGTCAA	60.195
c95915.graph_c0	74	5.6	7.74	11.82	4.31	3.88	1.85	5.18	5.8	6.72	52.43	45.02	54.21	45.9	43.66	41.96	2.18697e-21	2.68625	up	2.03426e-48	3.45534	up	8.36354e-105	3.76414	up	2.94133e-93	2.91599	up	--	--	--	--	--	--	Senescence regulator	--	S	Function unknown	PREDICTED: uncharacterized protein LOC109165063 [Ipomoea nil]	--	--	--	--	--	--	--	--	--	--
c95922.graph_c0	3	0.1	0.14	0	0.15	0.06	0.26	1.01	0.53	0.92	2.5	1.58	4.43	23.43	24.03	21.54	5.32006e-14	4.79207	up	1.10531e-71	6.9233	up	2.00944e-07	2.34358	up	2.84427e-140	4.75442	up	[DPM]	Cell cycle control, cell division, chromosome partitioning ;; Inorganic ion transport and metabolism ;; Cell wall/membrane/envelope biogenesis	Molecular Function: copper ion binding (GO:0005507);; Biological Process: lignin biosynthetic process (GO:0009809);; Molecular Function: oxidoreductase activity, oxidizing metal ions (GO:0016722);; Biological Process: lignin catabolic process (GO:0046274);; Cellular Component: apoplast (GO:0048046);; Molecular Function: hydroquinone:oxygen oxidoreductase activity (GO:0052716);; Biological Process…	K05909|0|sind:105170430|K05909 laccase [EC:1.10.3.2] | (RefSeq) laccase-17	[Q]	Secondary metabolites biosynthesis, transport and catabolism	Multicopper oxidase;; Multicopper oxidase;; Multicopper oxidase	Laccase-17 OS=Arabidopsis thaliana OX=3702 GN=LAC17 PE=2 SV=1	Q	Secondary metabolites biosynthesis, transport and catabolism	PREDICTED: laccase-17-like [Ipomoea nil]	molecular function: binding (GO:0005488);; biological process: metabolic process (GO:0008152);; biological process: cellular process (GO:0009987);; biological process: single-organism process (GO:0044699);; molecular function: catalytic activity (GO:0003824);; cellular component: extracellular region (GO:0005576)	--	--	--	--	--	--	--	--	--
c95940.graph_c0	1539	59.23	74.78	55.51	4.94	4.64	4.06	5.67	4.49	6.15	229.06	221.63	268.11	27.21	29.8	28.18	6.69531e-36	2.10593	up	5.30371e-62	2.44577	up	0	6.05609	up	1.09335e-89	2.3596	up	[M]	Cell wall/membrane/envelope biogenesis	Biological Process: chloroplast organization (GO:0009658);; Cellular Component: chloroplast inner membrane (GO:0009706);; Biological Process: photorespiration (GO:0009853);; Cellular Component: integral component of membrane (GO:0016021);; Molecular Function: glycolate transmembrane transporter activity (GO:0043879);; Biological Process: glycolate transmembrane transport (GO:0097339);; Molecular …	--	--	--	LrgB-like family	Plastidal glycolate/glycerate translocator 1, chloroplastic OS=Arabidopsis thaliana OX=3702 GN=PLGG1 PE=1 SV=1	M	Cell wall/membrane/envelope biogenesis	PREDICTED: plastidal glycolate/glycerate translocator 1, chloroplastic isoform X1 [Ipomoea nil]	biological process: cellular process (GO:0009987);; biological process: cellular component organization or biogenesis (GO:0071840);; cellular component: cell (GO:0005623);; cellular component: membrane (GO:0016020);; cellular component: organelle (GO:0043226);; cellular component: organelle part (GO:0044422);; cellular component: cell part (GO:0044464);; biological process: metabolic process (GO:…	--	--	--	--	--	--	--	--	--
c95991.graph_c0	30	1.8	1.07	1.16	2.02	1.98	2.64	0.76	1.08	1.12	6.59	2.93	7.06	10.87	12.72	10.72	9.23912e-06	2.13087	up	7.76678e-17	2.22996	up	7.56276e-13	3.18963	up	7.84347e-37	3.63166	up	--	--	Cellular Component: chloroplast (GO:0009507);; Molecular Function: allene-oxide cyclase activity (GO:0046423);;	K10525|5.15623e-91|tcc:TCM_019506|K10525 allene oxide cyclase [EC:5.3.99.6] | (RefSeq) Allene oxide cyclase 4 isoform 1	--	--	Allene oxide cyclase	Allene oxide cyclase, chloroplastic OS=Oryza sativa subsp. japonica OX=39947 GN=AOC PE=1 SV=1	S	Function unknown	PREDICTED: allene oxide cyclase, chloroplastic-like, partial [Ipomoea nil]	cellular component: cell (GO:0005623);; cellular component: organelle (GO:0043226);; cellular component: cell part (GO:0044464);; molecular function: catalytic activity (GO:0003824)	alpha-Linolenic acid metabolism (ko00592)	--	--	--	--	--	--	--	--
c96012.graph_c0	98	7.39	8.62	9.03	5.06	4.29	3.68	0.06	0.15	0.14	130.07	144.63	132.83	12.15	10.51	10.71	3.02227e-187	4.72873	up	6.28156e-17	2.00156	up	6.63307e-74	10.9111	up	1.54567e-30	6.63926	up	--	--	Molecular Function: binding (GO:0005488);; Biological Process: metabolic process (GO:0008152);; Biological Process: cellular process (GO:0009987);; Molecular Function: oxidoreductase activity (GO:0016491);; Biological Process: response to stimulus (GO:0050896);;	K00430|4.79059e-98|sot:102601606|K00430 peroxidase [EC:1.11.1.7] | (RefSeq) cationic peroxidase 1-like	--	--	Peroxidase;; Peroxidase	Cationic peroxidase 1 OS=Arachis hypogaea OX=3818 GN=PNC1 PE=1 SV=2	G	Carbohydrate transport and metabolism	PREDICTED: peroxidase P7-like isoform X1 [Ipomoea nil]	molecular function: binding (GO:0005488);; biological process: metabolic process (GO:0008152);; biological process: cellular process (GO:0009987);; biological process: single-organism process (GO:0044699);; molecular function: catalytic activity (GO:0003824);; biological process: response to stimulus (GO:0050896)	Phenylpropanoid biosynthesis (ko00940)	--	--	--	--	--	--	--	--
c96014.graph_c0	15	2.05	1.76	2.63	1.97	0.51	0.87	0.47	0.67	0.12	6.14	11.22	8.55	9.02	10.12	7.13	8.3332e-09	2.29961	up	1.86953e-08	2.60335	up	3.18498e-16	4.29128	up	5.55294e-17	3.7087	up	[I]	Lipid transport and metabolism	Molecular Function: transferase activity (GO:0016740);;	K08241|1.94335e-121|tcc:TCM_000324|K08241 jasmonate O-methyltransferase [EC:2.1.1.141] | (RefSeq) Salicylate O-methyltransferase	--	--	SAM dependent carboxyl methyltransferase	Salicylate carboxymethyltransferase OS=Clarkia breweri OX=36903 GN=SAMT PE=1 SV=1	S	Function unknown	PREDICTED: salicylate carboxymethyltransferase-like [Ipomoea nil]	molecular function: catalytic activity (GO:0003824)	alpha-Linolenic acid metabolism (ko00592)	--	--	--	--	--	--	--	--
c96041.graph_c0	255	12.24	26.58	28.68	0.6	0.57	0.67	23.2	24.89	22.68	0.24	1.33	0.74	3.24	5.5	3.78	8.11755e-19	-4.30673	down	8.44813e-08	2.55759	up	1.24897e-18	-4.12968	down	4.10336e-54	-2.43499	down	[QV]	Secondary metabolites biosynthesis, transport and catabolism ;; Defense mechanisms	Molecular Function: iron ion binding (GO:0005506);; Biological Process: multicellular organism development (GO:0007275);; Biological Process: brassinosteroid homeostasis (GO:0010268);; Molecular Function: (+)-abscisic acid 8'-hydroxylase activity (GO:0010295);; Cellular Component: integral component of membrane (GO:0016021);; Biological Process: sterol metabolic process (GO:0016125);; Biological …	K09843|0|vvi:100246968|K09843 (+)-abscisic acid 8'-hydroxylase [EC:1.14.13.93] | (RefSeq) abscisic acid 8'-hydroxylase 4	[QI]	--	Cytochrome P450;; Cytochrome P450	Abscisic acid 8&apos;-hydroxylase 4 OS=Arabidopsis thaliana OX=3702 GN=CYP707A4 PE=2 SV=2	Q	Secondary metabolites biosynthesis, transport and catabolism	PREDICTED: abscisic acid 8&apos;-hydroxylase 4 [Ipomoea nil]	molecular function: binding (GO:0005488);; biological process: multicellular organismal process (GO:0032501);; biological process: developmental process (GO:0032502);; biological process: single-organism process (GO:0044699);; biological process: biological regulation (GO:0065007);; biological process: metabolic process (GO:0008152);; molecular function: catalytic activity (GO:0003824);; cellular…	Carotenoid biosynthesis (ko00906)	1	p2	(TA)9	18	81	98	TGCATGTATGTAAATGTGTACGTG	58.503
c96068.graph_c0	1580	66.67	70.93	72.5	22.1	23.18	16.11	32.96	33.51	31.3	441.22	268.68	504.95	210.17	203.38	189.44	2.27545e-30	2.70809	up	3.81956e-113	3.14183	up	5.8545e-88	4.23848	up	0	2.62001	up	[C]	Energy production and conversion	Biological Process: tRNA processing (GO:0008033);; Cellular Component: chloroplast (GO:0009507);; Biological Process: vitamin E biosynthetic process (GO:0010189);; Biological Process: photosynthesis (GO:0015979);; Biological Process: chlorophyll biosynthetic process (GO:0015995);; Molecular Function: oxidoreductase activity, acting on the CH-CH group of donors, NAD or NADP as acceptor (GO:0016628…	K10960|0|sly:101262299|K10960 geranylgeranyl diphosphate/geranylgeranyl-bacteriochlorophyllide a reductase [EC:1.3.1.83 1.3.1.111] | (RefSeq) CHLP, GGR; geranylgeranyl diphosphate reductase, chloroplastic	--	--	FAD binding domain;; Glucose inhibited division protein A	Geranylgeranyl diphosphate reductase, chloroplastic OS=Nicotiana tabacum OX=4097 GN=CHLP PE=2 SV=1	C	Energy production and conversion	PREDICTED: geranylgeranyl diphosphate reductase, chloroplastic [Ipomoea nil]	biological process: metabolic process (GO:0008152);; biological process: cellular process (GO:0009987);; cellular component: cell (GO:0005623);; cellular component: organelle (GO:0043226);; cellular component: cell part (GO:0044464);; biological process: single-organism process (GO:0044699);; molecular function: catalytic activity (GO:0003824);; molecular function: binding (GO:0005488)	Porphyrin and chlorophyll metabolism (ko00860);; Terpenoid backbone biosynthesis (ko00900)	--	--	--	--	--	--	--	--
c96095.graph_c0	247	20.92	22.71	18.21	14.85	0.17	1.17	0.07	0.09	0.42	291.17	43.45	368.77	323.79	310.35	325.16	1.31974e-05	3.249	up	0.000174706	4.32102	up	1.13988e-22	10.1015	up	3.43765e-99	10.4874	up	--	--	--	--	--	--	--	--	--	--	--	--	--	--	--	--	--	--	--	--	--
c96178.graph_c0	10	0.72	1.2	1.02	0.15	0	0.1	0	0	0	6.83	2.63	7.27	16.92	15.26	18.33	8.51727e-08	2.58889	up	4.67117e-27	6.7531	up	2.07156e-09	8.57165	up	6.48375e-19	8.63191	up	[IR]	Lipid transport and metabolism ;; General function prediction only	--	--	--	--	GDSL-like Lipase/Acylhydrolase	GDSL esterase/lipase At5g45960 OS=Arabidopsis thaliana OX=3702 GN=At5g45960 PE=2 SV=1	--	--	PREDICTED: GDSL esterase/lipase At5g45960-like [Ipomoea nil]	--	--	--	--	--	--	--	--	--	--
c96206.graph_c0	8	0.3	0.75	0.38	0.1	0.29	0.42	1.35	1.49	1.22	4.96	3.27	5.46	6.44	6.92	6.14	1.8802e-15	3.32205	up	4.55596e-29	4.35586	up	1.21915e-17	2.33368	up	4.26939e-25	2.22644	up	[E]	Amino acid transport and metabolism	Molecular Function: oxidoreductase activity (GO:0016491);; Biological Process: oxidation-reduction process (GO:0055114);;	K12259|0|sot:102603548|K12259 spermine oxidase [EC:1.5.3.16 1.5.3.-] | (RefSeq) probable polyamine oxidase 5	[H]	Coenzyme transport and metabolism	Flavin containing amine oxidoreductase;; NAD(P)-binding Rossmann-like domain	Probable polyamine oxidase 5 OS=Arabidopsis thaliana OX=3702 GN=PAO5 PE=2 SV=1	S	Function unknown	PREDICTED: probable polyamine oxidase 5 [Ipomoea nil]	biological process: metabolic process (GO:0008152);; biological process: single-organism process (GO:0044699);; molecular function: catalytic activity (GO:0003824)	Arginine and proline metabolism (ko00330);; beta-Alanine metabolism (ko00410)	--	--	--	--	--	--	--	--
c96332.graph_c0	22	1.6	0.95	0.61	0.27	0.32	0.25	0	0	0	8	4.06	9.95	2.29	3.06	2.24	4.62742e-09	2.83658	up	3.63313e-06	2.81209	up	1.30834e-10	9.00312	up	1.37729e-08	6.27704	up	--	--	--	--	[K]	Transcription	--	Protein CHLOROPLAST IMPORT APPARATUS 2 OS=Arabidopsis thaliana OX=3702 GN=CIA2 PE=1 SV=1	K	Transcription	PREDICTED: protein CHLOROPLAST IMPORT APPARATUS 2-like isoform X1 [Ipomoea nil]	--	--	--	--	--	--	--	--	--	--
c96435.graph_c0	522	34.08	18.74	25.48	0.98	1.62	2.13	2.5	1.77	2.39	183.6	105.7	229.19	53.61	47.75	51.55	3.93966e-18	2.8421	up	2.88736e-97	4.82067	up	1.26911e-109	6.79566	up	3.87315e-153	4.44137	up	[C]	Energy production and conversion	--	--	[I]	Lipid transport and metabolism	short chain dehydrogenase;; Enoyl-(Acyl carrier protein) reductase	--	S	Function unknown	very-long-chain 3-oxoacyl-CoA reductase-like [Durio zibethinus]	--	--	--	--	--	--	--	--	--	--
c96439.graph_c0	423	51.56	47.15	66.2	34.04	28.02	36.55	33.51	36.36	30.02	358.17	189.17	425.66	274.65	285.56	277.05	9.96937e-20	2.95197	up	5.04949e-215	3.25824	up	2.19012e-37	3.86053	up	0	3.11564	up	[QV]	Secondary metabolites biosynthesis, transport and catabolism ;; Defense mechanisms	Molecular Function: iron ion binding (GO:0005506);; Cellular Component: integral component of membrane (GO:0016021);; Molecular Function: trans-cinnamate 4-monooxygenase activity (GO:0016710);; Molecular Function: heme binding (GO:0020037);; Biological Process: oxidation-reduction process (GO:0055114);;	K00487|8.24686e-99|nnu:104593756|K00487 trans-cinnamate 4-monooxygenase [EC:1.14.13.11] | (RefSeq) trans-cinnamate 4-monooxygenase	[Q]	Secondary metabolites biosynthesis, transport and catabolism	Cytochrome P450	Trans-cinnamate 4-monooxygenase OS=Glycyrrhiza echinata OX=46348 GN=CYP73A14 PE=2 SV=1	Q	Secondary metabolites biosynthesis, transport and catabolism	PREDICTED: trans-cinnamate 4-monooxygenase-like [Ipomoea nil]	molecular function: binding (GO:0005488);; cellular component: membrane (GO:0016020);; cellular component: membrane part (GO:0044425);; biological process: metabolic process (GO:0008152);; biological process: single-organism process (GO:0044699);; molecular function: catalytic activity (GO:0003824)	Ubiquinone and other terpenoid-quinone biosynthesis (ko00130);; Phenylalanine metabolism (ko00360);; Phenylpropanoid biosynthesis (ko00940);; Flavonoid biosynthesis (ko00941);; Stilbenoid, diarylheptanoid and gingerol biosynthesis (ko00945)	--	--	--	--	--	--	--	--
c96445.graph_c0	19	0.9	0.64	0.73	0.6	0.53	0.23	0.16	0.05	0	278.56	164.55	330.55	379.82	383.42	359.04	4.83571e-142	8.34943	up	1.82945e-261	9.35886	up	1.26263e-79	11.9111	up	2.25422e-111	11.6319	up	[IR]	Lipid transport and metabolism ;; General function prediction only	Molecular Function: hydrolase activity, acting on ester bonds (GO:0016788);; Molecular Function: 9,9'-dicis-carotene:quinone oxidoreductase activity (GO:0052886);; Molecular Function: 7,9,9'-tricis-neurosporene:quinone oxidoreductase activity (GO:0052887);; Biological Process: 9,9'-di-cis-zeta-carotene desaturation to 7,9,7',9'-tetra-cis-lycopene (GO:0052889);; Biological Process: oxidation-reduc…	--	--	--	--	GDSL esterase/lipase APG OS=Arabidopsis thaliana OX=3702 GN=APG PE=2 SV=1	S	Function unknown	PREDICTED: GDSL esterase/lipase APG [Ipomoea nil]	molecular function: catalytic activity (GO:0003824);; biological process: metabolic process (GO:0008152);; biological process: single-organism process (GO:0044699);; biological process: cellular process (GO:0009987)	--	1	p1	(T)14	14	1068	1081	GACAGTGGAATTGCATGCTG	60.272
c96458.graph_c0	6	0.3	0.52	0.97	1.9	0.35	0.48	0.3	0.25	0.15	6.33	3.86	6.2	24.36	18.62	21.57	3.05585e-12	3.21496	up	9.19116e-10	4.06382	up	4.74648e-25	5.10735	up	1.25704e-60	6.37223	up	--	--	Biological Process: developmental process involved in reproduction (GO:0003006);; Biological Process: multicellular organism development (GO:0007275);; Biological Process: single organism reproductive process (GO:0044702);;	--	--	--	SBP domain	Squamosa promoter-binding-like protein 8 OS=Arabidopsis thaliana OX=3702 GN=SPL8 PE=1 SV=2	S	Function unknown	PREDICTED: squamosa promoter-binding-like protein 8 isoform X1 [Ipomoea nil]	biological process: reproduction (GO:0000003);; biological process: reproductive process (GO:0022414);; biological process: developmental process (GO:0032502);; biological process: multicellular organismal process (GO:0032501);; biological process: single-organism process (GO:0044699)	--	2	p1	(A)12	12	1278	1289	TTCCCCCATTCATAATCCAA	59.95
c96507.graph_c0	2	0.09	0.23	0	0	0	0	0	0	0	2.78	4.35	2.4	5.13	5.68	4.83	2.70123e-14	4.78261	up	4.76788e-13	7.26951	up	2.86943e-09	8.49568	up	1.65328e-13	7.56328	up	--	--	Molecular Function: lyase activity (GO:0016829);; Molecular Function: metal ion binding (GO:0046872);;	K14173|0|sot:102600675|K14173 alpha-farnesene synthase [EC:4.2.3.46] | (RefSeq) (E,E)-alpha-farnesene synthase-like	--	--	Terpene synthase family, metal binding domain;; Terpene synthase, N-terminal domain	Alpha-farnesene synthase OS=Ricinus communis OX=3988 GN=TPS7 PE=1 SV=2	O	Posttranslational modification, protein turnover, chaperones	PREDICTED: alpha-farnesene synthase-like [Ipomoea nil]	molecular function: catalytic activity (GO:0003824);; molecular function: binding (GO:0005488)	Sesquiterpenoid and triterpenoid biosynthesis (ko00909)	--	--	--	--	--	--	--	--
c96526.graph_c0	3	0.1	0.61	0.35	0.16	0.09	0.39	0.52	0.48	0.95	2.02	0.38	3.16	4.16	4.43	3.79	0.00303772	2.25565	up	1.09692e-19	4.04545	up	0.00391622	2.01386	up	9.93448e-20	2.63844	up	[K]	Transcription	Biological Process: asymmetric cell division (GO:0008356);; Biological Process: response to abscisic acid (GO:0009737);; Cellular Component: membrane (GO:0016020);;	--	[R]	General function prediction only	Leucine rich repeat;; Leucine Rich repeats (2 copies);; Leucine Rich Repeat	Protein TOO MANY MOUTHS OS=Arabidopsis thaliana OX=3702 GN=TMM PE=1 SV=1	S	Function unknown	PREDICTED: protein TOO MANY MOUTHS [Ipomoea nil]	biological process: cellular process (GO:0009987);; biological process: single-organism process (GO:0044699);; biological process: response to stimulus (GO:0050896);; cellular component: membrane (GO:0016020)	--	--	--	--	--	--	--	--	--
c96544.graph_c0	1230	85.7	94.72	78.33	36.72	34.94	31.99	5.44	5.07	5.47	490.21	470.07	476.1	174.87	175.5	163.96	6.20828e-82	2.61464	up	1.53225e-106	2.11286	up	0	6.84735	up	0	4.74462	up	--	--	Biological Process: lipid metabolic process (GO:0006629);; Molecular Function: hydrolase activity (GO:0016787);;	--	--	--	Lipase (class 3)	GDSL esterase/lipase At4g10955 OS=Arabidopsis thaliana OX=3702 GN=At4g10955 PE=2 SV=1	S	Function unknown	PREDICTED: GDSL esterase/lipase At4g10955-like [Ipomoea nil]	biological process: metabolic process (GO:0008152);; biological process: single-organism process (GO:0044699);; molecular function: catalytic activity (GO:0003824)	--	3	p1	(T)10	10	1854	1863	GCCACGTACCAGGATCAGTT	59.997
c96603.graph_c1	2	0.06	0.08	0	0.48	0.65	0.46	0.45	0.09	0.27	77.25	33.06	133.06	92.82	85.08	83.55	5.64887e-35	9.15883	up	1.49797e-232	7.1131	up	8.27338e-55	8.586	up	1.33485e-207	8.1577	up	[QV]	Secondary metabolites biosynthesis, transport and catabolism ;; Defense mechanisms	Molecular Function: iron ion binding (GO:0005506);; Biological Process: fatty acid metabolic process (GO:0006631);; Cellular Component: integral component of membrane (GO:0016021);; Molecular Function: oxidoreductase activity, acting on paired donors, with incorporation or reduction of molecular oxygen, NAD(P)H as one donor, and incorporation of one atom of oxygen (GO:0016709);; Molecular Functio…	K15398|0|sind:105157979|K15398 fatty acid omega-hydroxylase [EC:1.14.-.-] | (RefSeq) cytochrome P450 86A7	[QI]	--	Cytochrome P450	Cytochrome P450 86A22 OS=Petunia hybrida OX=4102 GN=CYP86A22 PE=1 SV=1	Q	Secondary metabolites biosynthesis, transport and catabolism	PREDICTED: cytochrome P450 86A22-like [Ipomoea nil]	molecular function: binding (GO:0005488);; biological process: metabolic process (GO:0008152);; biological process: cellular process (GO:0009987);; biological process: single-organism process (GO:0044699);; cellular component: membrane (GO:0016020);; cellular component: membrane part (GO:0044425);; molecular function: catalytic activity (GO:0003824)	Cutin, suberine and wax biosynthesis (ko00073)	1	p2	(TC)7	14	2090	2103	ATGGTGGCAATAAATGAGGG	59.645
c96609.graph_c0	5	0.24	0	0	0	0.34	0.17	0.2	0	0	124.81	24.55	223.19	66.57	67.51	66.77	1.16615e-05	4.84468	up	1.15796e-87	8.18554	up	4.77394e-13	9.71223	up	1.76108e-66	9.277	up	--	--	Biological Process: metabolic process (GO:0008152);; Cellular Component: plastid (GO:0009536);;	K00422|1.43375e-136|spen:107028378|K00422 polyphenol oxidase [EC:1.10.3.1] | (RefSeq) polyphenol oxidase F, chloroplastic	--	--	Common central domain of tyrosinase;; Protein of unknown function (DUF_B2219);; Polyphenol oxidase middle domain	Polyphenol oxidase F, chloroplastic OS=Solanum lycopersicum OX=4081 PE=3 SV=1	--	--	PREDICTED: catechol oxidase B, chloroplastic-like [Ipomoea nil]	biological process: metabolic process (GO:0008152);; cellular component: cell (GO:0005623);; cellular component: organelle (GO:0043226);; cellular component: cell part (GO:0044464)	Tyrosine metabolism (ko00350);; Isoquinoline alkaloid biosynthesis (ko00950)	--	--	--	--	--	--	--	--
c96666.graph_c0	45	2.27	1.9	2.29	2.43	2.86	1.58	0	0.2	0.11	28.81	14.42	41.11	32.7	36.27	31.65	8.26744e-25	3.77927	up	4.45139e-73	3.62506	up	4.73842e-38	8.44307	up	2.78148e-54	8.03559	up	[IQR]	Lipid transport and metabolism ;; Secondary metabolites biosynthesis, transport and catabolism ;; General function prediction only	Molecular Function: protochlorophyllide reductase activity (GO:0016630);; Biological Process: oxidation-reduction process (GO:0055114);;	K00218|0|sly:101248079|K00218 protochlorophyllide reductase [EC:1.3.1.33] | (RefSeq) protochlorophyllide reductase-like	[Q]	Secondary metabolites biosynthesis, transport and catabolism	short chain dehydrogenase;; Enoyl-(Acyl carrier protein) reductase;; KR domain	Protochlorophyllide reductase, chloroplastic OS=Cucumis sativus OX=3659 GN=PORA PE=2 SV=1	S	Function unknown	PREDICTED: protochlorophyllide reductase-like [Ipomoea nil]	biological process: metabolic process (GO:0008152);; biological process: single-organism process (GO:0044699);; molecular function: catalytic activity (GO:0003824)	Porphyrin and chlorophyll metabolism (ko00860)	1	p1	(T)10	10	48	57	GAAGGGATGACAAGTGATTTTATT	57.684
c96691.graph_c1	1680	102	86.68	54.31	149.32	146.98	254.69	84.81	82.5	84.45	0.95	0.3	0.38	18.27	20.69	19.82	1.93665e-64	-6.88867	down	7.50349e-68	-3.58597	down	2.93766e-95	-6.73565	down	2.21678e-159	-2.27912	down	[E]	Amino acid transport and metabolism	Molecular Function: asparagine synthase (glutamine-hydrolyzing) activity (GO:0004066);; Cellular Component: cytosol (GO:0005829);; Biological Process: asparagine biosynthetic process (GO:0006529);; Biological Process: glutamine metabolic process (GO:0006541);; Biological Process: response to absence of light (GO:0009646);; Molecular Function: protein homodimerization activity (GO:0042803);;	K01953|0|jcu:105639616|K01953 asparagine synthase (glutamine-hydrolysing) [EC:6.3.5.4] | (RefSeq) asparagine synthetase [glutamine-hydrolyzing] 1	[E]	Amino acid transport and metabolism	Asparagine synthase	Asparagine synthetase [glutamine-hydrolyzing] OS=Asparagus officinalis OX=4686 PE=2 SV=2	E	Amino acid transport and metabolism	PREDICTED: asparagine synthetase [glutamine-hydrolyzing] [Ipomoea nil]	molecular function: catalytic activity (GO:0003824);; cellular component: cell (GO:0005623);; cellular component: cell part (GO:0044464);; biological process: metabolic process (GO:0008152);; biological process: cellular process (GO:0009987);; biological process: single-organism process (GO:0044699);; biological process: response to stimulus (GO:0050896);; molecular function: binding (GO:0005488)	Alanine, aspartate and glutamate metabolism (ko00250)	--	--	--	--	--	--	--	--
c96823.graph_c0	78	2.91	1.44	1.34	0.1	0	0.09	0	0	0	20.82	8.01	21.26	3.09	3.12	3.53	1.48325e-12	3.10384	up	7.07379e-15	5.05406	up	1.61854e-16	10.7696	up	1.67397e-12	7.33135	up	[G]	Carbohydrate transport and metabolism	Biological Process: flavonoid biosynthetic process (GO:0009813);; Cellular Component: intracellular membrane-bounded organelle (GO:0043231);; Biological Process: flavonoid glucuronidation (GO:0052696);; Molecular Function: quercetin 3-O-glucosyltransferase activity (GO:0080043);; Molecular Function: quercetin 7-O-glucosyltransferase activity (GO:0080044);;	K13269|0|sot:102580477|K13269 kaempferol 3-O-beta-D-galactosyltransferase [EC:2.4.1.234] | (RefSeq) kaempferol 3-O-beta-D-galactosyltransferase-like	[GC]	--	UDP-glucoronosyl and UDP-glucosyl transferase	Kaempferol 3-O-beta-D-galactosyltransferase OS=Petunia hybrida OX=4102 PE=1 SV=1	S	Function unknown	PREDICTED: kaempferol 3-O-beta-D-galactosyltransferase-like [Ipomoea nil]	biological process: metabolic process (GO:0008152);; cellular component: cell (GO:0005623);; cellular component: organelle (GO:0043226);; cellular component: cell part (GO:0044464);; biological process: cellular process (GO:0009987);; biological process: single-organism process (GO:0044699);; molecular function: catalytic activity (GO:0003824)	Flavone and flavonol biosynthesis (ko00944)	--	--	--	--	--	--	--	--
c96894.graph_c0	2	0.07	0	0	0.03	0.42	0.12	0.36	0.48	0.11	0.79	0.76	1.29	2.94	2.61	2.51	5.04908e-08	4.5272	up	1.96489e-09	3.42379	up	0.000152098	2.11436	up	4.72391e-15	2.9767	up	[G]	Carbohydrate transport and metabolism	--	--	--	--	Protein of unknown function, DUF547;; Leucine-zipper of ternary complex factor MIP1	--	S	Function unknown	PREDICTED: uncharacterized protein LOC109183317 isoform X1 [Ipomoea nil]	--	--	--	--	--	--	--	--	--	--
c96940.graph_c0	171	7.66	9.81	8.9	0.54	0.51	0.14	15.19	16.65	14.14	54.62	38.72	72.87	84.89	80.6	76.93	1.69964e-29	2.80731	up	1.82963e-146	7.27572	up	1.01159e-32	2.59534	up	9.02879e-222	2.50336	up	--	--	Biological Process: cutin biosynthetic process (GO:0010143);; Cellular Component: integral component of membrane (GO:0016021);; Biological Process: dephosphorylation (GO:0016311);; Molecular Function: phosphatase activity (GO:0016791);; Molecular Function: glycerol-3-phosphate 2-O-acyltransferase activity (GO:0090447);;	K13508|0|sind:105161551|K13508 glycerol-3-phosphate acyltransferase [EC:2.3.1.15] | (RefSeq) glycerol-3-phosphate 2-O-acyltransferase 6-like	--	--	haloacid dehalogenase-like hydrolase;; Acyltransferase	Glycerol-3-phosphate 2-O-acyltransferase 6 OS=Arabidopsis thaliana OX=3702 GN=GPAT6 PE=1 SV=1	I	Lipid transport and metabolism	bifunctional glycerol-3-phosphate 2-O-acyltransferase/phosphatase [Ipomoea nil]	biological process: metabolic process (GO:0008152);; cellular component: membrane (GO:0016020);; cellular component: membrane part (GO:0044425);; biological process: cellular process (GO:0009987);; molecular function: catalytic activity (GO:0003824)	Glycerolipid metabolism (ko00561);; Glycerophospholipid metabolism (ko00564)	1	p1	(A)15	15	107	121	CTGATGACCGGCAATTTCTT	60.074
c96984.graph_c0	13	0.6	0.8	0.87	0.99	0.66	1.4	2.68	2.58	3.19	11.13	6.95	18.96	29.55	32.06	27.19	1.19348e-22	4.05536	up	4.17059e-87	4.68141	up	2.8578e-14	2.68972	up	2.34424e-119	3.37124	up	--	--	--	--	--	--	DUF761-associated sequence motif	Protein LONGIFOLIA 2 OS=Arabidopsis thaliana OX=3702 GN=LNG2 PE=1 SV=1	S	Function unknown	PREDICTED: protein LONGIFOLIA 2-like isoform X2 [Ipomoea nil]	--	--	--	--	--	--	--	--	--	--
c97009.graph_c0	6188	226.11	285.93	341.54	935.49	1228.99	840.77	13.3	17.7	15.87	36.99	49.1	59.44	153.67	154.1	147.07	4.99223e-24	-2.33294	down	4.1017e-87	-2.90333	down	4.44917e-25	2.23141	up	8.93199e-185	3.25681	up	--	--	--	--	[L]	Replication, recombination and repair	DDE superfamily endonuclease	Protein ANTAGONIST OF LIKE HETEROCHROMATIN PROTEIN 1 OS=Arabidopsis thaliana OX=3702 GN=ALP1 PE=1 SV=1	S	Function unknown	PREDICTED: uncharacterized protein LOC109169021 [Ipomoea nil]	--	--	--	--	--	--	--	--	--	--
c97017.graph_c0	127	16.4	4.7	7.22	4.48	3.62	3.83	1.39	1.51	0.57	31.71	60.34	42.28	198.44	197.5	188.49	3.89868e-07	2.33539	up	3.1486e-180	4.97396	up	1.28985e-41	6.0094	up	7.65563e-143	7.31566	up	--	--	--	--	--	--	Auxin responsive protein	Auxin-responsive protein SAUR65 OS=Arabidopsis thaliana OX=3702 GN=SAUR65 PE=2 SV=1	S	Function unknown	PREDICTED: auxin-responsive protein SAUR68-like [Ipomoea nil]	--	--	--	--	--	--	--	--	--	--
c97020.graph_c0	2	0.1	0.04	0.08	0.51	0.57	0.37	0.78	1.45	0.44	24.67	4.8	34.15	27.76	28.32	27.51	2.87492e-25	7.35068	up	4.77317e-78	5.61807	up	5.39137e-16	5.23337	up	1.0717e-105	5.13237	up	--	--	--	--	--	--	Pollen proteins Ole e I like	--	S	Function unknown	PREDICTED: uncharacterized protein LOC109161250 [Ipomoea nil]	--	--	--	--	--	--	--	--	--	--
c97058.graph_c0	0	0	0.22	0.13	0.22	0.21	0.07	0.98	1.24	0.27	3.41	3.01	3.73	3.18	3.13	3.2	2.24315e-10	4.16818	up	1.02295e-08	4.07741	up	9.57294e-08	2.77895	up	1.02731e-05	2.08577	up	--	--	Molecular Function: catalytic activity (GO:0003824);; Biological Process: carbohydrate metabolic process (GO:0005975);; Molecular Function: carbohydrate binding (GO:0030246);;	K18195|0|sind:105177174|K18195 rhamnogalacturonan endolyase [EC:4.2.2.23] | (RefSeq) probable rhamnogalacturonate lyase B	--	--	Polysaccharide lyase family 4, domain III;; Polysaccharide lyase family 4, domain II	--	S	Function unknown	PREDICTED: uncharacterized protein LOC109149757 [Ipomoea nil]	molecular function: catalytic activity (GO:0003824);; biological process: metabolic process (GO:0008152);; molecular function: binding (GO:0005488)	--	--	--	--	--	--	--	--	--
c97066.graph_c0	246	13.54	12.1	14.52	12.82	13.77	14.56	14.76	12.09	14.89	45.12	38.2	63.18	83.66	74.22	74.11	2.6636e-19	2.06595	up	7.06649e-81	2.30537	up	8.82372e-36	2.45295	up	4.7386e-172	2.49296	up	--	--	Cellular Component: endoplasmic reticulum (GO:0005783);; Cellular Component: plasma membrane (GO:0005886);; Biological Process: auxin polar transport (GO:0009926);; Biological Process: auxin homeostasis (GO:0010252);; Biological Process: auxin efflux (GO:0010315);; Molecular Function: auxin efflux transmembrane transporter activity (GO:0010329);; Cellular Component: integral component of membrane…	K13947|0|sly:100527968|K13947 auxin efflux carrier family | (RefSeq) PIN4, SlPIN2, SlPIN4; auxin efflux facilitator SlPIN4	--	--	Membrane transport protein	Auxin efflux carrier component 3 OS=Arabidopsis thaliana OX=3702 GN=PIN3 PE=1 SV=1	U	Intracellular trafficking, secretion, and vesicular transport	PREDICTED: auxin efflux carrier component 3 [Ipomoea nil]	cellular component: cell (GO:0005623);; cellular component: organelle (GO:0043226);; cellular component: cell part (GO:0044464);; cellular component: membrane (GO:0016020);; biological process: single-organism process (GO:0044699);; biological process: localization (GO:0051179);; biological process: biological regulation (GO:0065007);; molecular function: transporter activity (GO:0005215);; cellu…	--	1	p2	(GA)9	18	1310	1327	ATTGCCACATAAAGCGGAAC	59.967
c97113.graph_c0	349	20.72	8.81	8.89	39.74	48.15	55.08	57.32	60.51	54.67	1.71	2.36	2.16	3.66	5.25	5.65	6.32485e-08	-2.38504	down	1.36164e-60	-3.53143	down	4.24225e-96	-4.21631	down	3.76516e-164	-3.63886	down	--	--	--	--	--	--	--	Zinc finger protein 1 OS=Arabidopsis thaliana OX=3702 GN=ZFP1 PE=2 SV=1	S	Function unknown	PREDICTED: zinc finger protein 1-like [Ipomoea nil]	--	--	1	p2	(CT)6	12	10	21	--	--
c97130.graph_c1	512	52.48	33.55	24.26	15.71	6.83	11.81	4.52	8.08	5.45	165.24	208.45	141.75	64.97	70.54	70.35	9.72148e-14	2.36365	up	3.10317e-25	2.481	up	1.56874e-83	5.82636	up	8.70555e-127	3.87897	up	--	--	Molecular Function: protein binding (GO:0005515);; Cellular Component: membrane (GO:0016020);;	--	--	--	--	--	S	Function unknown	PREDICTED: uncharacterized protein LOC109157981 [Ipomoea nil]	molecular function: binding (GO:0005488);; cellular component: membrane (GO:0016020)	--	--	--	--	--	--	--	--	--
c97205.graph_c0	4	0.2	0.65	0.52	0	0.22	0	0	0	0	3.42	2.1	2.45	0.91	1.58	1.26	4.10317e-07	2.58276	up	0.000143118	3.32409	up	1.21868e-08	8.24506	up	2.74332e-07	5.84882	up	--	--	--	K13065|2.35462e-102|pop:POPTR_0006s01190g|K13065 shikimate O-hydroxycinnamoyltransferase [EC:2.3.1.133] | (RefSeq) POPTRDRAFT_818939; hypothetical protein	--	--	Transferase family	Vinorine synthase OS=Rauvolfia serpentina OX=4060 GN=ACT PE=1 SV=2	--	--	PREDICTED: vinorine synthase-like [Ipomoea nil]	--	Phenylpropanoid biosynthesis (ko00940);; Flavonoid biosynthesis (ko00941);; Stilbenoid, diarylheptanoid and gingerol biosynthesis (ko00945)	--	--	--	--	--	--	--	--
c97246.graph_c0	3	0.21	0.07	0.47	0.12	0.05	0.55	1.24	0.21	0.11	2.38	2	2.74	3.71	3.17	3.65	4.05945e-09	3.42752	up	6.96163e-10	3.40349	up	0.000377421	2.60771	up	0.00733486	2.1596	up	[DPM]	Cell cycle control, cell division, chromosome partitioning ;; Inorganic ion transport and metabolism ;; Cell wall/membrane/envelope biogenesis	Molecular Function: copper ion binding (GO:0005507);; Biological Process: lignin catabolic process (GO:0046274);; Cellular Component: apoplast (GO:0048046);; Molecular Function: hydroquinone:oxygen oxidoreductase activity (GO:0052716);; Biological Process: oxidation-reduction process (GO:0055114);;	K05909|0|tcc:TCM_005115|K05909 laccase [EC:1.10.3.2] | (RefSeq) Laccase, putative	[Q]	Secondary metabolites biosynthesis, transport and catabolism	Multicopper oxidase;; Multicopper oxidase;; Myb-like DNA-binding domain;; Myb-like DNA-binding domain;; Remorin, C-terminal region	Laccase-6 OS=Arabidopsis thaliana OX=3702 GN=LAC6 PE=2 SV=1	Q	Secondary metabolites biosynthesis, transport and catabolism	PREDICTED: laccase-6 [Ipomoea nil]	molecular function: binding (GO:0005488);; biological process: metabolic process (GO:0008152);; biological process: cellular process (GO:0009987);; biological process: single-organism process (GO:0044699);; cellular component: extracellular region (GO:0005576);; molecular function: catalytic activity (GO:0003824)	--	--	--	--	--	--	--	--	--
c97265.graph_c1	6	0.56	0.25	0.06	138.89	164.98	174.49	54.03	50.2	56.37	2.35	4.47	2.87	5.53	7.19	5.68	2.27896e-10	3.73099	up	8.64634e-219	-5.03605	down	1.10535e-41	-3.4342	down	7.10301e-153	-3.17068	down	--	--	Molecular Function: hydrolase activity, hydrolyzing O-glycosyl compounds (GO:0004553);; Cellular Component: cell wall (GO:0005618);; Cellular Component: integral component of plasma membrane (GO:0005887);; Biological Process: plant-type cell wall modification involved in multidimensional cell growth (GO:0009831);; Biological Process: xyloglucan metabolic process (GO:0010411);; Molecular Function:…	K08235|2.14938e-101|sind:105168245|K08235 xyloglucan:xyloglucosyl transferase [EC:2.4.1.207] | (RefSeq) probable xyloglucan endotransglucosylase/hydrolase protein 33	--	--	Glycosyl hydrolases family 16;; Xyloglucan endo-transglycosylase (XET) C-terminus;; Glycosyl hydrolases family 16	Probable xyloglucan endotransglucosylase/hydrolase protein 33 OS=Arabidopsis thaliana OX=3702 GN=XTH33 PE=2 SV=2	G	Carbohydrate transport and metabolism	PREDICTED: probable xyloglucan endotransglucosylase/hydrolase protein 33 [Ipomoea nil]	molecular function: catalytic activity (GO:0003824);; cellular component: cell (GO:0005623);; cellular component: cell part (GO:0044464);; cellular component: membrane (GO:0016020);; cellular component: membrane part (GO:0044425);; biological process: cellular process (GO:0009987);; biological process: growth (GO:0040007);; biological process: single-organism process (GO:0044699);; biological pro…	--	2	c	(AT)7gtgttcaac(T)10	33	1332	1364	AAGTCTTGCCACCAGAGTGC	60.453
c97356.graph_c0	413	30.98	23.95	22.15	0.66	0.77	0.38	75.3	77.43	72.52	331.01	359.74	225.48	473.49	454.98	447.74	6.36231e-47	3.68821	up	2.76812e-221	9.18757	up	6.15417e-23	2.35105	up	0	2.30683	up	--	--	Cellular Component: extracellular region (GO:0005576);; Cellular Component: cell wall (GO:0005618);; Biological Process: plant-type cell wall organization (GO:0009664);; Cellular Component: membrane (GO:0016020);;	--	--	--	Pollen allergen;; Lytic transglycolase	Expansin-A4 OS=Arabidopsis thaliana OX=3702 GN=EXPA4 PE=1 SV=1	G	Carbohydrate transport and metabolism	PREDICTED: expansin-A4-like [Ipomoea nil]	cellular component: extracellular region (GO:0005576);; cellular component: cell (GO:0005623);; cellular component: cell part (GO:0044464);; biological process: cellular process (GO:0009987);; biological process: cellular component organization or biogenesis (GO:0071840);; cellular component: membrane (GO:0016020)	--	--	--	--	--	--	--	--	--
c97357.graph_c0	3	0.14	0.16	0.05	0.26	0.71	4.14	3.07	2.61	3.39	13.46	11.32	23.31	14.92	19.78	16.12	5.13611e-37	6.74462	up	0.00406627	2.70617	up	3.349e-24	2.97361	up	5.44082e-47	2.45737	up	[G]	Carbohydrate transport and metabolism	Biological Process: seed germination (GO:0009845);; Molecular Function: mannan endo-1,4-beta-mannosidase activity (GO:0016985);; Biological Process: mannan catabolic process (GO:0046355);;	K19355|0|sly:101261972|K19355 mannan endo-1,4-beta-mannosidase [EC:3.2.1.78] | (RefSeq) mannan endo-1,4-beta-mannosidase 6	--	--	Cellulase (glycosyl hydrolase family 5)	Mannan endo-1,4-beta-mannosidase 6 OS=Arabidopsis thaliana OX=3702 GN=MAN6 PE=2 SV=1	G	Carbohydrate transport and metabolism	PREDICTED: mannan endo-1,4-beta-mannosidase 6 isoform X1 [Ipomoea nil]	biological process: multicellular organismal process (GO:0032501);; biological process: developmental process (GO:0032502);; biological process: single-organism process (GO:0044699);; molecular function: catalytic activity (GO:0003824);; biological process: metabolic process (GO:0008152);; biological process: cellular process (GO:0009987)	Fructose and mannose metabolism (ko00051)	--	--	--	--	--	--	--	--
c97406.graph_c0	0	0	0.03	0	1.92	0.17	0.13	0.03	0.04	0.13	4.62	1.11	7.4	23.05	25.79	23.79	1.41064e-14	6.50909	up	2.07078e-05	4.12312	up	4.80036e-14	6.36244	up	3.24779e-50	8.20568	up	[QV]	Secondary metabolites biosynthesis, transport and catabolism ;; Defense mechanisms	Molecular Function: iron ion binding (GO:0005506);; Cellular Component: plasma membrane (GO:0005886);; Cellular Component: integral component of membrane (GO:0016021);; Molecular Function: oxidoreductase activity, acting on paired donors, with incorporation or reduction of molecular oxygen, NAD(P)H as one donor, and incorporation of one atom of oxygen (GO:0016709);; Molecular Function: heme bindi…	--	[Q]	Secondary metabolites biosynthesis, transport and catabolism	Cytochrome P450	Cytochrome P450 77A3 OS=Glycine max OX=3847 GN=CYP77A3 PE=2 SV=1	Q	Secondary metabolites biosynthesis, transport and catabolism	PREDICTED: cytochrome P450 77A1 [Ipomoea nil]	molecular function: binding (GO:0005488);; cellular component: cell (GO:0005623);; cellular component: membrane (GO:0016020);; cellular component: cell part (GO:0044464);; cellular component: membrane part (GO:0044425);; biological process: metabolic process (GO:0008152);; biological process: single-organism process (GO:0044699);; molecular function: catalytic activity (GO:0003824)	--	1	p1	(A)15	15	56	70	AAAGGGAATTTCTCTCTTCATTTT	58.01
c97420.graph_c0	62	4.26	3.3	2.33	3.57	3.77	3.91	3.3	3.03	2.99	16.78	6.19	21.39	19.44	16.88	19.14	9.89916e-07	2.29428	up	6.70896e-24	2.15723	up	1.6796e-11	2.88136	up	7.75664e-43	2.61435	up	[O]	Posttranslational modification, protein turnover, chaperones	Molecular Function: glutathione transferase activity (GO:0004364);; Cellular Component: cytoplasm (GO:0005737);; Biological Process: glutathione metabolic process (GO:0006749);;	K00799|4.74527e-90|spen:107007458|K00799 glutathione S-transferase [EC:2.5.1.18] | (RefSeq) glutathione S-transferase-like	[O]	Posttranslational modification, protein turnover, chaperones	Glutathione S-transferase, C-terminal domain;; Glutathione S-transferase, C-terminal domain;; Glutathione S-transferase, C-terminal domain;; Glutathione S-transferase, N-terminal domain	Glutathione S-transferase PARB OS=Nicotiana tabacum OX=4097 GN=PARB PE=2 SV=1	O	Posttranslational modification, protein turnover, chaperones	PREDICTED: glutathione S-transferase-like [Ipomoea nil]	molecular function: catalytic activity (GO:0003824);; cellular component: cell (GO:0005623);; cellular component: cell part (GO:0044464);; biological process: metabolic process (GO:0008152);; biological process: cellular process (GO:0009987)	Glutathione metabolism (ko00480)	--	--	--	--	--	--	--	--
c97424.graph_c0	0	0	0.04	0	0.13	0.49	0.27	0.97	0.2	0.23	19.37	4.03	29.33	8.22	7.14	6.65	2.10173e-14	7.05612	up	9.38667e-25	4.31612	up	1.23344e-14	5.60016	up	1.88695e-09	3.74663	up	--	--	Biological Process: carbohydrate transport (GO:0008643);; Cellular Component: integral component of membrane (GO:0016021);;	K15285|0|spen:107003300|K15285 solute carrier family 35, member E3 | (RefSeq) uncharacterized membrane protein At1g06890	[GE]	--	Triose-phosphate Transporter family	UDP-xylose transporter 1 OS=Arabidopsis thaliana OX=3702 GN=UXT1 PE=1 SV=1	S	Function unknown	PREDICTED: uncharacterized membrane protein At1g06890-like [Ipomoea nil]	biological process: single-organism process (GO:0044699);; biological process: localization (GO:0051179);; cellular component: membrane (GO:0016020);; cellular component: membrane part (GO:0044425)	--	--	--	--	--	--	--	--	--
c97496.graph_c0	56	2.86	2.15	0.62	0.05	0.41	0.53	0.17	0.12	0.46	9.78	9.59	8.9	1.66	1.48	1.12	3.96605e-12	2.90404	up	2.13237e-12	3.76139	up	2.09164e-59	6.0934	up	3.82875e-13	2.92868	up	[T]	Signal transduction mechanisms	Molecular Function: monovalent cation:proton antiporter activity (GO:0005451);; Biological Process: regulation of pH (GO:0006885);; Cellular Component: endomembrane system (GO:0012505);; Cellular Component: integral component of membrane (GO:0016021);; Biological Process: hydrogen ion transmembrane transport (GO:1902600);;	--	[P]	Inorganic ion transport and metabolism	Sodium/hydrogen exchanger family	Cation/H(+) antiporter 1 OS=Arabidopsis thaliana OX=3702 GN=CHX1 PE=2 SV=1	P	Inorganic ion transport and metabolism	PREDICTED: cation/H(+) antiporter 1-like isoform X2 [Ipomoea nil]	biological process: single-organism process (GO:0044699);; biological process: localization (GO:0051179);; molecular function: transporter activity (GO:0005215);; biological process: biological regulation (GO:0065007);; cellular component: cell (GO:0005623);; cellular component: cell part (GO:0044464);; cellular component: membrane (GO:0016020);; cellular component: membrane part (GO:0044425)	--	--	--	--	--	--	--	--	--
c97497.graph_c0	4	0.13	0.11	0.31	0	0.22	0	0	0	0	1.07	0.83	2.1	34.01	31.59	30.51	4.50251e-05	2.69928	up	1.34067e-17	7.52502	up	2.34764e-07	7.74517	up	4.20789e-31	10.4278	up	--	--	Molecular Function: calmodulin binding (GO:0005516);; Cellular Component: plasma membrane (GO:0005886);; Biological Process: defense response (GO:0006952);; Biological Process: response to biotic stimulus (GO:0009607);; Cellular Component: integral component of membrane (GO:0016021);;	K08472|1.33528e-104|sind:105169031|K08472 mlo protein | (RefSeq) MLO-like protein 4	--	--	Mlo family;; Mlo family	MLO-like protein 4 OS=Arabidopsis thaliana OX=3702 GN=MLO4 PE=2 SV=2	D	Cell cycle control, cell division, chromosome partitioning	PREDICTED: MLO-like protein 4 [Ipomoea nil]	molecular function: binding (GO:0005488);; cellular component: cell (GO:0005623);; cellular component: membrane (GO:0016020);; cellular component: cell part (GO:0044464);; biological process: response to stimulus (GO:0050896);; cellular component: membrane part (GO:0044425)	--	--	--	--	--	--	--	--	--
c97563.graph_c0	23	1.41	3.11	3.15	2.01	0.29	0.3	1.4	2.16	2.19	13.47	6.71	18.13	60.67	60.42	59.99	1.65491e-08	2.53051	up	3.57278e-12	5.42845	up	9.99625e-16	3.29073	up	6.20354e-220	4.99586	up	--	--	--	--	--	--	KIP1-like protein	Kinase-interacting family protein OS=Arabidopsis thaliana OX=3702 GN=At1g48405 PE=2 SV=1	S	Function unknown	PREDICTED: kinase-interacting family protein [Ipomoea nil]	--	--	1	p2	(TA)7	14	87	100	ACCCCCTACATTTCAAACCC	59.919
c97565.graph_c0	26	1.93	0.9	3.58	1.19	0.61	2.72	0.06	0	0.26	8.13	9.85	10.64	15.73	18.07	18.98	1.40293e-07	2.35645	up	4.40877e-19	3.37691	up	1.47768e-24	7.12413	up	1.20685e-31	7.1744	up	--	--	--	--	--	--	--	--	--	--	--	--	--	1	p1	(T)10	10	1067	1076	TGTGAAACCATTACACGGTGA	59.873
c97617.graph_c1	8	0.51	2.5	1.68	0.59	0.28	0.08	0	0	0	14.3	5.65	24	16.9	22.87	17.57	1.5665e-08	3.11389	up	3.06869e-25	5.13985	up	4.65083e-11	9.22173	up	1.04272e-16	8.22692	up	--	--	Molecular Function: DNA binding (GO:0003677);;	K09422|5.36841e-56|mdm:103430094|K09422 myb proto-oncogene protein, plant | (RefSeq) transcription factor MYB28-like	[K]	Transcription	Myb-like DNA-binding domain;; Myb-like DNA-binding domain	Transcription factor MYB106 OS=Arabidopsis thaliana OX=3702 GN=MYB106 PE=2 SV=1	K	Transcription	PREDICTED: transcription factor MYB28-like [Malus domestica]	molecular function: binding (GO:0005488)	--	1	p1	(A)11	11	65	75	TCTCGTTATCCGTCCGTTTC	60.074
c97687.graph_c0	271	12.07	7.85	9.11	8.97	8.63	5.93	8.91	9.57	10.37	110.6	58.05	117.8	93.01	89.27	91.5	6.91958e-30	3.42155	up	1.2996e-110	3.32487	up	3.44518e-50	3.87517	up	0	3.22052	up	[IQR]	Lipid transport and metabolism ;; Secondary metabolites biosynthesis, transport and catabolism ;; General function prediction only	Molecular Function: NADPH dehydrogenase activity (GO:0003959);; Cellular Component: chloroplast thylakoid membrane (GO:0009535);; Cellular Component: chloroplast envelope (GO:0009941);; Molecular Function: protochlorophyllide reductase activity (GO:0016630);; Biological Process: oxidation-reduction process (GO:0055114);;	--	[Q]	Secondary metabolites biosynthesis, transport and catabolism	short chain dehydrogenase;; Enoyl-(Acyl carrier protein) reductase	Protochlorophyllide reductase, chloroplastic OS=Daucus carota OX=4039 GN=POR1 PE=2 SV=1	S	Function unknown	PREDICTED: protochlorophyllide reductase [Ipomoea nil]	biological process: metabolic process (GO:0008152);; biological process: single-organism process (GO:0044699);; molecular function: catalytic activity (GO:0003824);; cellular component: cell (GO:0005623);; cellular component: membrane (GO:0016020);; cellular component: organelle (GO:0043226);; cellular component: organelle part (GO:0044422);; cellular component: cell part (GO:0044464)	--	--	--	--	--	--	--	--	--
c97797.graph_c0	0	0	0	0	0.15	0	0	0.03	0	0	65.37	21.26	105.04	32.13	32.11	30.14	1.67405e-27	9.35043	up	3.2182e-47	8.47232	up	3.35272e-29	11.5617	up	7.17768e-35	9.66466	up	[K]	Transcription	--	--	--	--	Leucine rich repeat;; Leucine Rich repeats (2 copies);; Leucine Rich Repeat	Uncharacterized protein At4g06744 OS=Arabidopsis thaliana OX=3702 GN=At4g06744 PE=2 SV=1	S	Function unknown	PREDICTED: uncharacterized protein At4g06744-like isoform X3 [Ipomoea nil]	--	--	1	p2	(TA)6	12	75	86	GCATGCTCATCAGCTCGTAG	59.728
c97870.graph_c0	0	0	0.04	0.14	0.21	0	0.05	0	0	0	15.02	3.95	4.61	2.54	2.09	1.7	7.84946e-18	6.22675	up	1.07624e-08	4.03946	up	5.19568e-12	9.58007	up	8.8911e-10	6.63116	up	--	--	Biological Process: anthocyanin-containing compound biosynthetic process (GO:0009718);; Molecular Function: transferase activity, transferring hexosyl groups (GO:0016758);; Biological Process: pigmentation (GO:0043473);;	--	[GC]	--	UDP-glucoronosyl and UDP-glucosyl transferase	Anthocyanidin 3-O-glucoside 2&apos;&apos;-O-glucosyltransferase OS=Ipomoea purpurea OX=4121 GN=3GGT PE=2 SV=1	S	Function unknown	glucosyltransferase [Ipomoea batatas]	biological process: metabolic process (GO:0008152);; biological process: single-organism process (GO:0044699);; molecular function: catalytic activity (GO:0003824)	--	1	p2	(AT)7	14	1	14	--	--
c97883.graph_c0	975	43.34	46.68	38.24	2.12	1.41	1.22	0.65	0.46	0.68	155.83	164.56	149.55	16.95	16.83	15.42	5.5049e-38	2.06446	up	4.32415e-42	3.10224	up	7.38072e-206	8.5446	up	8.16311e-74	4.62082	up	--	--	--	--	--	--	--	--	--	--	PREDICTED: protein CURVATURE THYLAKOID 1D, chloroplastic-like isoform X1 [Ipomoea nil]	--	--	--	--	--	--	--	--	--	--
c97941.graph_c0	20	0.8	0.63	0.8	6.11	11.28	5.47	1.09	1.18	0.82	3.28	1.69	7.95	38.82	44.29	44.68	3.71675e-06	2.5404	up	1.89275e-19	2.2657	up	1.67913e-06	2.57561	up	1.88721e-185	5.31263	up	[G]	Carbohydrate transport and metabolism	Biological Process: carbohydrate metabolic process (GO:0005975);; Molecular Function: beta-glucosidase activity (GO:0008422);; Biological Process: response to salt stress (GO:0009651);; Biological Process: response to hormone (GO:0009725);; Biological Process: glucosinolate catabolic process (GO:0019762);;	K01188|0|spen:107002712|K01188 beta-glucosidase [EC:3.2.1.21] | (RefSeq) vicianin hydrolase-like	[G]	Carbohydrate transport and metabolism	Glycosyl hydrolase family 1	Vicianin hydrolase (Fragment) OS=Vicia sativa subsp. nigra OX=3909 PE=1 SV=1	G	Carbohydrate transport and metabolism	PREDICTED: vicianin hydrolase-like [Ipomoea nil]	biological process: metabolic process (GO:0008152);; molecular function: catalytic activity (GO:0003824);; biological process: response to stimulus (GO:0050896);; biological process: cellular process (GO:0009987);; biological process: single-organism process (GO:0044699)	Cyanoamino acid metabolism (ko00460);; Starch and sucrose metabolism (ko00500);; Phenylpropanoid biosynthesis (ko00940)	--	--	--	--	--	--	--	--
c97955.graph_c0	1349	57.37	51.44	67.24	12.68	22.58	13.63	0.18	0.14	0.38	11.18	12.33	7.61	115.01	117.62	109.99	2.26494e-21	-2.38041	down	1.86687e-37	2.59811	up	1.95023e-35	6.05273	up	3.21635e-142	8.93878	up	[QV]	Secondary metabolites biosynthesis, transport and catabolism ;; Defense mechanisms	Molecular Function: monooxygenase activity (GO:0004497);; Molecular Function: iron ion binding (GO:0005506);; Biological Process: multicellular organism development (GO:0007275);; Biological Process: brassinosteroid homeostasis (GO:0010268);; Cellular Component: integral component of membrane (GO:0016021);; Biological Process: sterol metabolic process (GO:0016125);; Biological Process: brassinost…	K20667|0|sot:102595905|K20667 beta-amyrin 28-monooxygenase [EC:1.14.13.201] | (RefSeq) beta-amyrin 28-oxidase-like	[QI]	--	Cytochrome P450	Beta-amyrin 28-oxidase OS=Panax ginseng OX=4054 PE=2 SV=1	Q	Secondary metabolites biosynthesis, transport and catabolism	PREDICTED: beta-amyrin 28-oxidase-like [Ipomoea nil]	biological process: metabolic process (GO:0008152);; biological process: single-organism process (GO:0044699);; molecular function: catalytic activity (GO:0003824);; molecular function: binding (GO:0005488);; biological process: multicellular organismal process (GO:0032501);; biological process: developmental process (GO:0032502);; biological process: biological regulation (GO:0065007);; cellular…	--	--	--	--	--	--	--	--	--
c98088.graph_c0	1	0.05	0.1	0	0.22	0.22	0.23	3.29	2.23	1.72	38.14	14.45	48.27	21.08	21.41	17.22	8.68581e-36	8.23131	up	3.13297e-48	6.08211	up	1.92562e-26	4.424	up	9.8752e-63	3.1611	up	[QR]	Secondary metabolites biosynthesis, transport and catabolism ;; General function prediction only	Molecular Function: zinc ion binding (GO:0008270);; Molecular Function: oxidoreductase activity (GO:0016491);; Biological Process: oxidation-reduction process (GO:0055114);;	--	[R]	General function prediction only	Zinc-binding dehydrogenase;; N-terminal domain of oxidoreductase;; Zinc-binding dehydrogenase	NADPH-dependent oxidoreductase 2-alkenal reductase OS=Arabidopsis thaliana OX=3702 GN=AER PE=1 SV=1	S	Function unknown	PREDICTED: NADP-dependent alkenal double bond reductase P2-like [Ipomoea nil]	molecular function: binding (GO:0005488);; biological process: metabolic process (GO:0008152);; biological process: single-organism process (GO:0044699);; molecular function: catalytic activity (GO:0003824)	--	--	--	--	--	--	--	--	--
c98136.graph_c2	19	0.87	0.48	0.81	1.83	1.63	2.19	1.87	1.8	1.55	6.09	3.03	6.23	7.5	9.23	7.82	1.78681e-14	3.06225	up	1.06043e-17	2.27063	up	2.28624e-12	2.11266	up	2.2775e-28	2.2954	up	--	--	--	--	--	--	--	--	S	Function unknown	PREDICTED: uncharacterized protein LOC109192961 [Ipomoea nil]	--	--	1	p3	(GTC)5	15	415	429	CTGCAAGGTGAGAAAGAGGG	59.982
c98229.graph_c1	0	0	0.07	0.03	0.04	0.41	0.28	1.44	1.66	1.21	3.46	2.11	8.16	13.29	14.18	12.63	1.16265e-16	6.09298	up	3.70785e-50	5.5648	up	1.48701e-06	2.24441	up	5.12252e-70	3.24199	up	[N]	Cell motility	Cellular Component: plasma membrane (GO:0005886);; Molecular Function: zinc ion binding (GO:0008270);; Cellular Component: chloroplast (GO:0009507);; Biological Process: plant-type secondary cell wall biogenesis (GO:0009834);; Biological Process: rhamnogalacturonan I side chain metabolic process (GO:0010400);; Cellular Component: integral component of membrane (GO:0016021);; Molecular Function: c…	K10999|0|spen:107025994|K10999 cellulose synthase A [EC:2.4.1.12] | (RefSeq) cellulose synthase A catalytic subunit 7 [UDP-forming]	--	--	Cellulose synthase;; Glycosyl transferase family group 2	Cellulose synthase A catalytic subunit 7 [UDP-forming] OS=Arabidopsis thaliana OX=3702 GN=CESA7 PE=1 SV=1	M	Cell wall/membrane/envelope biogenesis	PREDICTED: cellulose synthase A catalytic subunit 7 [UDP-forming]-like [Ipomoea nil]	cellular component: cell (GO:0005623);; cellular component: membrane (GO:0016020);; cellular component: cell part (GO:0044464);; molecular function: binding (GO:0005488);; cellular component: organelle (GO:0043226);; biological process: cellular process (GO:0009987);; biological process: cellular component organization or biogenesis (GO:0071840);; biological process: metabolic process (GO:0008152…	--	--	--	--	--	--	--	--	--
c98234.graph_c1	5	0.25	1.8	0.23	1.09	1.69	1.33	0.21	0.43	0.84	13.45	3.89	14.03	8.28	11.9	9.68	5.17424e-13	4.31506	up	6.12815e-20	2.6298	up	2.92565e-23	5.71317	up	3.00581e-39	4.94823	up	--	--	--	--	--	--	Transferase family	Shikimate O-hydroxycinnamoyltransferase OS=Nicotiana tabacum OX=4097 GN=HST PE=1 SV=1	S	Function unknown	PREDICTED: shikimate O-hydroxycinnamoyltransferase-like [Ipomoea nil]	--	--	1	p1	(A)16	16	1	16	--	--
c98315.graph_c0	85	3.08	1.35	2.05	0.51	0.35	0.38	0.65	0.18	0.25	38.6	15.66	63.36	37.99	36.93	39.98	1.22696e-19	4.15838	up	9.89444e-120	6.28069	up	5.06231e-38	7.14935	up	3.39193e-140	6.55517	up	[IR]	Lipid transport and metabolism ;; General function prediction only	Molecular Function: oxidoreductase activity, acting on CH-OH group of donors (GO:0016614);; Molecular Function: flavin adenine dinucleotide binding (GO:0050660);; Biological Process: oxidation-reduction process (GO:0055114);;	--	[R]	General function prediction only	GMC oxidoreductase;; GMC oxidoreductase	Protein HOTHEAD OS=Arabidopsis thaliana OX=3702 GN=HTH PE=1 SV=1	E	Amino acid transport and metabolism	PREDICTED: protein HOTHEAD-like [Ipomoea nil]	biological process: metabolic process (GO:0008152);; biological process: single-organism process (GO:0044699);; molecular function: catalytic activity (GO:0003824);; molecular function: binding (GO:0005488)	--	2	p2	(GA)6	12	1771	1782	TCCAGCAGAAGAACGCTGTA	59.74
c98339.graph_c0	0	0	0	0.08	0.3	0.12	0	0	0.16	0	4.7	1.6	7.16	9.45	9.41	8.47	6.06853e-15	6.4995	up	2.63676e-28	6.49464	up	3.56416e-13	6.56905	up	2.64693e-29	6.93947	up	--	--	--	--	--	--	Leucine-zipper of ternary complex factor MIP1;; Protein of unknown function, DUF547	--	S	Function unknown	PREDICTED: uncharacterized protein LOC109169032 isoform X1 [Ipomoea nil]	--	--	--	--	--	--	--	--	--	--
c98374.graph_c0	13	0.79	1.13	0.21	1.08	0.98	3.61	116.34	118.45	112.06	7.51	3.05	8.91	20.89	17.66	18.87	1.51607e-08	3.22472	up	2.76275e-17	3.26119	up	4.64861e-25	-3.30761	down	5.29819e-214	-2.42786	down	--	--	Cellular Component: extracellular region (GO:0005576);; Cellular Component: cell wall (GO:0005618);; Biological Process: plant-type cell wall organization (GO:0009664);; Cellular Component: membrane (GO:0016020);;	--	--	--	Lytic transglycolase	Expansin-A10 OS=Arabidopsis thaliana OX=3702 GN=EXPA10 PE=2 SV=1	G	Carbohydrate transport and metabolism	putative alpha-expansin, partial [Eucalyptus globulus]	cellular component: extracellular region (GO:0005576);; cellular component: cell (GO:0005623);; cellular component: cell part (GO:0044464);; biological process: cellular process (GO:0009987);; biological process: cellular component organization or biogenesis (GO:0071840);; cellular component: membrane (GO:0016020)	--	1	p1	(A)12	12	906	917	CCTTGCTTTCTGCATGGAAT	60.214
c98380.graph_c2	32	1.25	1.55	1.59	0.71	0.79	0.95	3.9	5.38	4.99	57.91	26.91	81.21	55.09	56.51	57.49	1.47492e-47	5.25852	up	3.84946e-179	5.79347	up	4.74722e-34	4.14368	up	3.77718e-268	3.60596	up	[QV]	Secondary metabolites biosynthesis, transport and catabolism ;; Defense mechanisms	Molecular Function: iron ion binding (GO:0005506);; Biological Process: cutin biosynthetic process (GO:0010143);; Cellular Component: integral component of membrane (GO:0016021);; Molecular Function: oxidoreductase activity, acting on paired donors, with incorporation or reduction of molecular oxygen, NAD(P)H as one donor, and incorporation of one atom of oxygen (GO:0016709);; Molecular Function:…	--	[Q]	Secondary metabolites biosynthesis, transport and catabolism	Cytochrome P450;; Cytochrome P450	Cytochrome P450 77A2 OS=Solanum melongena OX=4111 GN=CYP77A2 PE=2 SV=1	Q	Secondary metabolites biosynthesis, transport and catabolism	PREDICTED: cytochrome P450 77A1-like [Ipomoea nil]	molecular function: binding (GO:0005488);; biological process: metabolic process (GO:0008152);; cellular component: membrane (GO:0016020);; cellular component: membrane part (GO:0044425);; biological process: single-organism process (GO:0044699);; molecular function: catalytic activity (GO:0003824)	--	1	p2	(AT)6	12	504	515	CATCGTGAAAGGCCAGATTT	60.074
c98393.graph_c0	8	0.08	0.04	0.02	0.1	0.31	0.08	0.03	0	0.08	4.49	0.84	2.09	1.57	1.08	0.76	2.04006e-17	5.32728	up	1.54832e-06	2.47908	up	6.12081e-08	6.08299	up	1.80837e-08	4.48318	up	--	--	Molecular Function: binding (GO:0005488);;	K10357|4.14933e-167|pda:103718698|K10357 myosin V | (RefSeq) myosin-1-like	[Z]	Cytoskeleton	Myosin head (motor domain);; Myosin tail;; Myosin N-terminal SH3-like domain	Myosin-1 OS=Arabidopsis thaliana OX=3702 GN=VIII-1 PE=1 SV=1	Z	Cytoskeleton	hypothetical protein SPPG_07224 [Spizellomyces punctatus DAOM BR117]	molecular function: binding (GO:0005488)	--	--	--	--	--	--	--	--	--
c98519.graph_c0	26	1.25	0.92	0.61	0.64	0.81	0.89	4.17	2.88	2.06	8.98	4.99	14.77	27.72	25.57	22.15	5.06898e-14	3.39645	up	1.26573e-75	4.79135	up	1.72958e-07	2.20862	up	1.08079e-28	2.99048	up	--	--	--	--	--	--	Domain of unknown function (DUF4378)	Protein LONGIFOLIA 1 OS=Arabidopsis thaliana OX=3702 GN=LNG1 PE=1 SV=1	S	Function unknown	PREDICTED: protein LONGIFOLIA 2-like isoform X3 [Ipomoea nil]	--	--	--	--	--	--	--	--	--	--
c98540.graph_c0	16	1.52	0.99	1.5	1.16	1.01	2.64	0.7	0.29	1.17	6.54	4.54	9.96	19.67	20.97	18.32	3.14708e-08	2.49044	up	6.33831e-25	3.42616	up	7.59801e-14	3.82526	up	1.87532e-43	4.70204	up	--	--	--	--	--	--	--	--	S	Function unknown	PREDICTED: uncharacterized protein LOC109161038 isoform X1 [Ipomoea nil]	--	--	--	--	--	--	--	--	--	--
c98558.graph_c0	6	0.23	0.1	0	2.45	0.62	0.63	0	0.04	0.09	14.69	15.27	18.6	17.31	15.85	15.45	4.47401e-40	6.404	up	1.40335e-16	3.20752	up	1.7903e-29	8.40628	up	1.00262e-30	7.60489	up	[IR]	Lipid transport and metabolism ;; General function prediction only	Cellular Component: integral component of membrane (GO:0016021);; Molecular Function: lipase activity (GO:0016298);;	--	--	--	GDSL-like Lipase/Acylhydrolase	GDSL esterase/lipase At5g45670 OS=Arabidopsis thaliana OX=3702 GN=At5g45670 PE=2 SV=1	S	Function unknown	PREDICTED: GDSL esterase/lipase At5g45670-like [Ipomoea nil]	cellular component: membrane (GO:0016020);; cellular component: membrane part (GO:0044425);; molecular function: catalytic activity (GO:0003824)	--	1	p1	(A)16	16	171	186	GGTCATTGAACTGCACACGA	60.733
c98630.graph_c0	54	3.14	5.87	2.84	1.26	0.45	0.78	0	0	0	22.99	24.89	25.73	13	11.72	13.58	1.93344e-33	2.82925	up	2.13339e-23	3.57771	up	5.27246e-17	10.8031	up	5.52903e-18	8.46362	up	--	--	--	--	[R]	General function prediction only	C2H2-type zinc finger;; Zinc-finger of C2H2 type	Protein SHOOT GRAVITROPISM 5 OS=Arabidopsis thaliana OX=3702 GN=SGR5 PE=1 SV=1	S	Function unknown	PREDICTED: protein indeterminate-domain 16-like [Ipomoea nil]	--	--	1	p3	(GGC)5	15	180	194	CGAGGTCTGCAACCTGAGTT	60.444
c98634.graph_c0	18	1.87	2.11	1.63	1.19	0.35	1.31	0.62	1.4	1.53	12.16	6.49	12	15.48	16.26	15.08	2.14371e-10	3.08678	up	2.11078e-27	3.86916	up	1.96194e-14	3.59249	up	1.33321e-40	3.84407	up	--	--	Biological Process: guard cell differentiation (GO:0010052);; Cellular Component: membrane (GO:0016020);;	--	--	--	Epidermal patterning factor proteins	EPIDERMAL PATTERNING FACTOR-like protein 2 OS=Arabidopsis thaliana OX=3702 GN=EPFL2 PE=2 SV=1	S	Function unknown	PREDICTED: EPIDERMAL PATTERNING FACTOR-like protein 2 isoform X1 [Ipomoea nil]	biological process: cellular process (GO:0009987);; biological process: multicellular organismal process (GO:0032501);; biological process: developmental process (GO:0032502);; biological process: single-organism process (GO:0044699);; cellular component: membrane (GO:0016020)	--	1	p1	(A)15	15	769	783	CTCCTCACCCTCACCACATT	59.962
c98718.graph_c0	0	0	0.18	0.06	0.25	0.93	0.42	0	0.03	0	1.51	0.65	2.57	12.88	12.16	11.61	1.9305e-07	3.85849	up	7.44778e-39	4.23791	up	1.07141e-09	7.02531	up	9.92931e-28	8.81175	up	--	--	--	--	--	--	--	--	S	Function unknown	PREDICTED: uncharacterized protein LOC109188531 [Ipomoea nil]	--	--	2	p3	(GCG)5	15	706	720	GAGTTGAGCTCCTGCTCGTC	60.292
c98882.graph_c0	32	1.27	0.79	1.34	0.46	0.23	0.36	0	0.13	0.04	43.61	23.21	53.74	9.23	9.72	7	7.5347e-49	5.08365	up	3.44933e-29	4.35631	up	2.50129e-42	9.57707	up	7.30726e-27	6.7129	up	--	--	--	--	--	--	IQ calmodulin-binding motif;; Protein of unknown function (DUF4005)	Protein IQ-DOMAIN 1 OS=Arabidopsis thaliana OX=3702 GN=IQD1 PE=1 SV=1	Z	Cytoskeleton	PREDICTED: protein IQ-DOMAIN 14-like isoform X2 [Ipomoea nil]	--	--	1	p2	(CT)6	12	798	809	GCAAACAGCTCAGCATGGTA	60.019
c98958.graph_c0	382	18.65	11.72	11.67	1.55	2.1	1.66	0.2	0.2	0.55	146.53	91.68	163.62	73.25	70.56	67.74	4.31798e-30	3.38342	up	1.54431e-183	5.10111	up	2.98017e-114	9.23996	up	2.8758e-126	7.71714	up	--	--	Cellular Component: integral component of membrane (GO:0016021);; Molecular Function: hydrolase activity, acting on ester bonds (GO:0016788);;	--	--	--	--	GDSL esterase/lipase At4g26790 OS=Arabidopsis thaliana OX=3702 GN=At4g26790 PE=2 SV=1	S	Function unknown	PREDICTED: GDSL esterase/lipase At4g26790-like [Ipomoea nil]	cellular component: membrane (GO:0016020);; cellular component: membrane part (GO:0044425);; molecular function: catalytic activity (GO:0003824)	--	1	p1	(A)10	10	140	149	CACATCCCACATCCATGAAC	59.611
c98966.graph_c0	9069	315.92	197.69	218.6	30.35	14.46	34.67	4.39	4.54	5.49	46.58	21.64	65.9	229.24	225.59	225.34	4.94301e-08	-2.06853	down	6.42792e-42	2.95603	up	1.31402e-25	3.69578	up	0	5.43953	up	[G]	Carbohydrate transport and metabolism	Molecular Function: catalytic activity (GO:0003824);; Cellular Component: chloroplast (GO:0009507);; Biological Process: response to abscisic acid (GO:0009737);;	K06617|0|sot:102600524|K06617 raffinose synthase [EC:2.4.1.82] | (RefSeq) probable galactinol--sucrose galactosyltransferase 5	--	--	Raffinose synthase or seed imbibition protein Sip1	Probable galactinol--sucrose galactosyltransferase 5 OS=Arabidopsis thaliana OX=3702 GN=RFS5 PE=1 SV=1	S	Function unknown	PREDICTED: probable galactinol--sucrose galactosyltransferase 5 [Ipomoea nil]	molecular function: catalytic activity (GO:0003824);; cellular component: cell (GO:0005623);; cellular component: organelle (GO:0043226);; cellular component: cell part (GO:0044464);; biological process: response to stimulus (GO:0050896)	Galactose metabolism (ko00052)	--	--	--	--	--	--	--	--
c99176.graph_c0	5	0.35	0.42	0.22	0	0.31	0.16	2.16	2.22	2.43	11.29	4.53	17.04	23.38	14.7	17.01	8.43827e-18	4.83401	up	4.07477e-31	6.32908	up	3.82005e-10	2.81039	up	2.00366e-39	2.98277	up	[T]	Signal transduction mechanisms	Molecular Function: protein kinase activity (GO:0004672);; Molecular Function: ATP binding (GO:0005524);; Cellular Component: plasma membrane (GO:0005886);; Biological Process: protein phosphorylation (GO:0006468);; Cellular Component: integral component of membrane (GO:0016021);;	--	--	--	Protein tyrosine kinase;; Protein kinase domain	Probable inactive receptor kinase At4g23740 OS=Arabidopsis thaliana OX=3702 GN=At4g23740 PE=2 SV=1	S	Function unknown	PREDICTED: probable inactive receptor kinase At4g23740 [Ipomoea nil]	biological process: metabolic process (GO:0008152);; biological process: cellular process (GO:0009987);; molecular function: catalytic activity (GO:0003824);; molecular function: binding (GO:0005488);; cellular component: cell (GO:0005623);; cellular component: membrane (GO:0016020);; cellular component: cell part (GO:0044464);; cellular component: membrane part (GO:0044425)	--	--	--	--	--	--	--	--	--
c99216.graph_c0	37	1.47	1.62	2.28	0	0.18	0.14	0	0	0	5.94	6.22	5.39	2.43	2.25	1.33	3.63779e-10	2.00578	up	1.67705e-08	3.77997	up	5.98292e-12	9.43333	up	4.32223e-10	6.72339	up	[T]	Signal transduction mechanisms	Molecular Function: protein serine/threonine phosphatase activity (GO:0004722);; Biological Process: protein dephosphorylation (GO:0006470);; Molecular Function: metal ion binding (GO:0046872);;	K14803|1.43441e-165|sind:105178400|K14803 protein phosphatase PTC2/3 [EC:3.1.3.16] | (RefSeq) probable protein phosphatase 2C 47	[T]	Signal transduction mechanisms	Protein phosphatase 2C	Probable protein phosphatase 2C 47 OS=Arabidopsis thaliana OX=3702 GN=At3g51470 PE=1 SV=1	T	Signal transduction mechanisms	PREDICTED: probable protein phosphatase 2C 47 [Ipomoea nil]	biological process: metabolic process (GO:0008152);; biological process: cellular process (GO:0009987);; molecular function: catalytic activity (GO:0003824);; molecular function: binding (GO:0005488)	--	--	--	--	--	--	--	--	--
[truncated: 13 more rows]
[truncated: 25 more columns]

## Sheet: Supplementary Table S6
Supplementary Table S6. Functional GO analysis of common DEGs.
#GO_classify1	GO_classify2	GO_ID	AllGene_number	Selected_gene_number	Selected_gene_ID
[truncated: 49 more rows]

## Sheet: Supplementary Table S7
Supplementary Table S7. KEGG enrichment analysis of common DEGs.
#Pathway	ko_ID	Selected_gene_in_Pathway	AllGene_in_Pathway	Selected_gene_in_All_pathways	AllGene_in_All_pathways	Gene_id	KEGG_Orthology
[truncated: 59 more rows]

## Sheet: Supplementary Table S8
Supplementary Table S8. Unigenes involved in CGA biosynthesis.
[truncated: 63 more rows]

## Sheet: Supplementary Table S9
Supplementary Table S9. The amino-acid sequences of BAHD proteins used in phylogenetic analysis and sequence alignment.
[truncated: 81 more rows]

[truncated: 3 more sheets: Supplementary Table S10, Supplementary Table S11, Sheet1]
